# Supplementary material for: The relationship between propagule pressure and establishment success in alien bird populations: a re-analysis of Moulton & Cropper (2019)
Source: PeerJ. 2020 Mar 18;8:e8766. doi: 10.7717/peerj.8766 (PMC7085288; doi:10.7717/peerj.8766)
Supplement: Supplemental Information S1 [file peerj-08-8766-s001.csv]

pp	suc	fail	total	pp.cat
6	64	163	227	1
15.5	32	76	108	2
25.5	16	36	52	3
35.5	11	17	28	4
45.5	13	18	31	5
55.5	7	17	24	6
65.5	10	12	22	7
75.5	3	9	12	8
85.5	9	7	16	9
95.5	4	11	15	10
105.5	8	6	14	11
115.5	8	7	15	12
125.5	3	8	11	13
135.5	2	2	4	14
145.5	2	4	6	15
155.5	5	1	6	16
165.5	4	1	5	17
175.5	2	5	7	18
185.5	2	3	5	19
195.5	9	9	18	20
210.5	3	5	8	21
230.5	5	4	9	22
250.5	5	9	14	23
280.5	3	3	6	24
315	4	5	9	25
345.5	7	3	10	26
390.5	4	1	5	27
430.5	6	1	7	28
470.5	6	9	15	29
545.5	6	2	8	30
630.5	3	5	8	31
850.5	7	5	12	32
1050.5	1	4	5	33
1250.5	3	7	10	34
1745.5	0	11	11	35
2160.5	1	8	9	36
4700.5	16	11	27	37
2060868	17	16	33	38
