# Supplementary material for: The relationship between propagule pressure and establishment success in alien bird populations: a re-analysis of Moulton & Cropper (2019)
Source: PeerJ. 2020 Mar 18;8:e8766. doi: 10.7717/peerj.8766 (PMC7085288; doi:10.7717/peerj.8766)
Supplement: Supplemental Information 2 [file peerj-08-8766-s002.csv]

SolSpecies	SOL_Event_ID	SolOrder	SolFamily	SolGenus	Order_(HM4)	Family_(HM4)	Species_(HM4)	fate	Number	group	lnum	Region_of_introduction	Location_of_introduction
Passer_domesticus	335	Passeriformes	Passeridae	Passer	Passeridae	Passeridae	Passer_domesticus	0	20	4	1.301029996	Neotropical	Argentina
Callipepla_californica	1161	Galliformes	Odontophoridae	Callipepla	Galliformes	Odontophoridae	Callipepla_californica	1	4050	4	3.607455023	Neotropical	Argentina
Passer_domesticus	1295	Passeriformes	Passeridae	Passer	Passeridae	Passeridae	Passer_domesticus	1	40	4	1.602059991	Neotropical	Argentina
Callipepla_californica	2629	Galliformes	Odontophoridae	Callipepla	Galliformes	Odontophoridae	Callipepla_californica	1	20	4	1.301029996	Neotropical	Argentina
Bubulcus_ibis	146	Ciconiiformes	Ardeidae	Bubulcus	Pelecaniformes	Ardeidae	Bubulcus_ibis	0	18	3	1.255272505	Australasia	Australia
Cygnus_olor	221	Anseriformes	Anatidae	Cygnus	Anseriformes	Anatidae	Cygnus_olor	0	6	4	0.77815125	Australasia	Australia
Dacelo_novaeguineae	222	Coraciformes	Dacelonidae	Dacelo	Coraciiformes	Alcedinidae	Dacelo_novaeguineae	1	2	3	0.301029996	Australasia	Australia
Euplectes_albonotatus	234	Passeriformes	Passeridae	Euplectes	Passeriformes	Ploceidae_	Euplectes_albonotatus	0	2	1	0.301029996	Australasia	Australia
Geopelia_cuneata	251	Columbiformes	Columbidae	Geopelia	Columbiformes	Columbidae	Geopelia_cuneata	0	4	1	0.602059991	Australasia	Australia
Geophaps_plumifera	265	Columbiformes	Columbidae	Geophaps	Columbiformes	Columbidae	Geophaps_plumifera	0	2	1	0.301029996	Australasia	Australia
Leucosarcia_melanoleuca	281	Columbiformes	Columbidae	Leucosarcia	Columbiformes	Columbidae	Leucosarcia_melanoleuca	0	8	2	0.903089987	Australasia	Australia
Lonchura_punctulata	288	Passeriformes	Passeridae	Lonchura	Passeriformes	Estrildidae	Lonchura_punctulata	1	8	3	0.903089987	Australasia	Australia
Menura_novaehollandiae	305	Passeriformes	Menuridae	Menura	Passeriformes	Menuridae	Menura_novaehollandiae	1	6	2	0.77815125	Australasia	Australia
Perdix_perdix	352	Galliformes	Phasianidae	Perdix	Galliformes	Phasianidae	Perdix_perdix	0	110	4	2.041392685	Australasia	Australia
Phasianus_colchicus	364	Galliformes	Phasianidae	Phasianus	Galliformes	Phasianidae	Phasianus_colchicus	1	4	4	0.602059991	Australasia	Australia
Taeniopygia_guttata	399	Passeriformes	Passeridae	Taeniopygia	Passeriformes	Estrildidae	Taeniopygia_guttata	0	12	2	1.079181246	Australasia	Australia
Agapornis_roseicollis	449	Psittaciformes	Psittacidae	Agapornis	Psittaciformes	Psittaculidae	Agapornis_roseicollis	0	3	1	0.477121255	Australasia	Australia
Cereopsis_novaehollandiae	572	Anseriformes	Anatidae	Cereopsis	Anseriformes	Anatidae	Cereopsis_novaehollandiae	1	44	3	1.643452676	Australasia	Australia
Gallus_gallus	623	Galliformes	Phasianidae	Gallus	Galliformes	Phasianidae	Gallus_gallus	0	11	2	1.041392685	Australasia	Australia
Phasianus_colchicus	678	Galliformes	Phasianidae	Phasianus	Galliformes	Phasianidae	Phasianus_colchicus	1	550	4	2.740362689	Australasia	Australia
Acridotheres_tristis	738	Passeriformes	Sturnidae	Acridotheres	Passeriformes	Sturnidae	Acridotheres_tristis	1	320	4	2.505149978	Australasia	Australia
Aix_galericulata	743	Anseriformes	Anatidae	Aix	Anseriformes	Anatidae	Aix_galericulata	0	2	3	0.301029996	Australasia	Australia
Alauda_arvensis	752	Passeriformes	Alaudidae	Alauda	Passeriformes	Alaudidae	Alauda_arvensis	1	70	4	1.84509804	Australasia	Australia
Alauda_arvensis	760	Passeriformes	Alaudidae	Alauda	Passeriformes	Alaudidae	Alauda_arvensis	1	263	4	2.419955748	Australasia	Australia
Alauda_arvensis	762	Passeriformes	Alaudidae	Alauda	Passeriformes	Alaudidae	Alauda_arvensis	1	36	4	1.556302501	Australasia	Australia
Alauda_arvensis	763	Passeriformes	Alaudidae	Alauda	Passeriformes	Alaudidae	Alauda_arvensis	0	7	4	0.84509804	Australasia	Australia
Alectoris_chukar	770	Galliformes	Phasianidae	Alectoris	Galliformes	Phasianidae	Alectoris_chukar	0	54	4	1.73239376	Australasia	Australia
Alectoris_rufa	786	Galliformes	Phasianidae	Alectoris	Galliformes	Phasianidae	Alectoris_rufa	0	9	3	0.954242509	Australasia	Australia
Anas_platyrhynchos	807	Anseriformes	Anatidae	Anas	Anseriformes	Anatidae	Anas_platyrhynchos	0	120	4	2.079181246	Australasia	Australia
Anas_platyrhynchos	808	Anseriformes	Anatidae	Anas	Anseriformes	Anatidae	Anas_platyrhynchos	0	6	4	0.77815125	Australasia	Australia
Carduelis_cannabina	848	Passeriformes	Fringillidae	Carduelis	Passeriformes	Fringillidae	Linaria_cannabina	0	19	2	1.278753601	Australasia	Australia
Carduelis_carduelis	859	Passeriformes	Fringillidae	Carduelis	Passeriformes	Fringillidae	Carduelis_carduelis	1	32	4	1.505149978	Australasia	Australia
Carduelis_carduelis	866	Passeriformes	Fringillidae	Carduelis	Passeriformes	Fringillidae	Carduelis_carduelis	1	153	4	2.184691431	Australasia	Australia
Carduelis_carduelis	868	Passeriformes	Fringillidae	Carduelis	Passeriformes	Fringillidae	Carduelis_carduelis	1	54	4	1.73239376	Australasia	Australia
Carduelis_chloris	877	Passeriformes	Fringillidae	Carduelis	Passeriformes	Fringillidae	Chloris_chloris	1	14	4	1.146128036	Australasia	Australia
Carduelis_chloris	878	Passeriformes	Fringillidae	Carduelis	Passeriformes	Fringillidae	Chloris_chloris	1	14	4	1.146128036	Australasia	Australia
Carduelis_chloris	880	Passeriformes	Fringillidae	Carduelis	Passeriformes	Fringillidae	Chloris_chloris	1	120	4	2.079181246	Australasia	Australia
Carduelis_spinus	889	Passeriformes	Fringillidae	Carduelis	Passeriformes	Fringillidae	Spinus_spinus	0	20	2	1.301029996	Australasia	Australia
Carduelis_spinus	890	Passeriformes	Fringillidae	Carduelis	Passeriformes	Fringillidae	Spinus_spinus	0	120	2	2.079181246	Australasia	Australia
Coturnix_chinensis	963	Galliformes	Phasianidae	Coturnix	Galliformes	Phasianidae	Synoicus_chinensis	0	70	3	1.84509804	Australasia	Australia
Coturnix_chinensis	964	Galliformes	Phasianidae	Coturnix	Galliformes	Phasianidae	Synoicus_chinensis	1	106	3	2.025305865	Australasia	Australia
Coturnix_coturnix	980	Galliformes	Phasianidae	Coturnix	Galliformes	Phasianidae	Coturnix_coturnix	0	12	2	1.079181246	Australasia	Australia
Cygnus_olor	997	Anseriformes	Anatidae	Cygnus	Anseriformes	Anatidae	Cygnus_olor	0	2	4	0.301029996	Australasia	Australia
Cygnus_olor	998	Anseriformes	Anatidae	Cygnus	Anseriformes	Anatidae	Cygnus_olor	0	2	4	0.301029996	Australasia	Australia
Cygnus_olor	999	Anseriformes	Anatidae	Cygnus	Anseriformes	Anatidae	Cygnus_olor	1	6	4	0.77815125	Australasia	Australia
Emberiza_citrinella	1016	Passeriformes	Fringillidae	Emberiza	Passeriformes	Emberizidae_	Emberiza_citrinella	0	30	4	1.477121255	Australasia	Australia
Emberiza_hortulana	1019	Passeriformes	Fringillidae	Emberiza	Passeriformes	Emberizidae_	Emberiza_hortulana	0	16	2	1.204119983	Australasia	Australia
Erithacus_rubecula	1033	Passeriformes	Muscicapidae	Erithacus	Passeriformes	Muscicapidae	Erithacus_rubecula	0	47	2	1.672097858	Australasia	Australia
Fringilla_coelebs	1076	Passeriformes	Fringillidae	Fringilla	Passeriformes	Fringillidae	Fringilla_coelebs	0	495	4	2.694605199	Australasia	Australia
Fringilla_montifringilla	1080	Passeriformes	Fringillidae	Fringilla	Passeriformes	Fringillidae	Fringilla_montifringilla	0	78	2	1.892094603	Australasia	Australia
Lophophorus_impejanus	1132	Galliformes	Phasianidae	Lophophorus	Galliformes	Phasianidae	Lophophorus_impejanus_	0	2	2	0.301029996	Australasia	Australia
Callipepla_californica	1157	Galliformes	Odontophoridae	Callipepla	Galliformes	Odontophoridae	Callipepla_californica	0	2	4	0.301029996	Australasia	Australia
Callipepla_californica	1166	Galliformes	Odontophoridae	Callipepla	Galliformes	Odontophoridae	Callipepla_californica	1	308	4	2.488550717	Australasia	Australia
Lophura_ignita	1176	Galliformes	Phasianidae	Lophura	Galliformes	Phasianidae	Lophura_ignita	0	2	1	0.301029996	Australasia	Australia
Luscinia_megarhynchos	1190	Passeriformes	Muscicapidae	Luscinia	Passeriformes	Muscicapidae	Luscinia_megarhynchos	0	2	2	0.301029996	Australasia	Australia
Numida_meleagris	1238	Galliformes	Numididae	Numida	Galliformes	Numididae	Numida_meleagris	0	170	2	2.230448921	Australasia	Australia
Padda_oryzivora	1272	Passeriformes	Passeridae	Padda	Passeriformes	Estrildidae	Lonchura_oryzivora	0	255	2	2.40654018	Australasia	Australia
Passer_domesticus	1296	Passeriformes	Passeridae	Passer	Passeridae	Passeridae	Passer_domesticus	1	440	4	2.643452676	Australasia	Australia
Passer_montanus	1307	Passeriformes	Passeridae	Passer	Passeridae	Passeridae	Passer_montanus	1	160	4	2.204119983	Australasia	Australia
Pavo_cristatus	1320	Galliformes	Phasianidae	Pavo	Galliformes	Phasianidae	Pavo_cristatus	0	4	2	0.602059991	Australasia	Australia
Pavo_cristatus	1321	Galliformes	Phasianidae	Pavo	Galliformes	Phasianidae	Pavo_cristatus	0	10	2	1	Australasia	Australia
Phasianus_colchicus	1386	Galliformes	Phasianidae	Phasianus	Galliformes	Phasianidae	Phasianus_colchicus	0	223	4	2.348304863	Australasia	Australia
Phasianus_colchicus	1387	Galliformes	Phasianidae	Phasianus	Galliformes	Phasianidae	Phasianus_colchicus	0	11	4	1.041392685	Australasia	Australia
Phasianus_colchicus	1388	Galliformes	Phasianidae	Phasianus	Galliformes	Phasianidae	Phasianus_colchicus	0	2	4	0.301029996	Australasia	Australia
Pterocles_exustus	1417	Ciconiiformes	Pteroclidae	Pterocles	Pterocliformes	Pteroclididae	Pterocles_exustus	0	2	3	0.301029996	Australasia	Australia
Pterocles_exustus	1418	Ciconiiformes	Pteroclidae	Pterocles	Pterocliformes	Pteroclididae	Pterocles_exustus	0	10	3	1	Australasia	Australia
Pyrrhula_pyrrhula	1429	Passeriformes	Fringillidae	Pyrrhula	Passeriformes	Fringillidae	Pyrrhula_pyrrhula	0	14	2	1.146128036	Australasia	Australia
Serinus_canaria	1434	Passeriformes	Fringillidae	Serinus	Passeriformes	Fringillidae	Serinus_canaria	0	18	4	1.255272505	Australasia	Australia
Streptopelia_chinensis	1457	Columbiformes	Columbidae	Streptopelia	Columbiformes	Columbidae	Streptopelia_chinensis	1	20	2	1.301029996	Australasia	Australia
Streptopelia_turtur	1470	Columbiformes	Columbidae	Streptopelia	Columbiformes	Columbidae	Streptopelia_turtur	0	8	1	0.903089987	Australasia	Australia
Sturnus_vulgaris	1486	Passeriformes	Sturnidae	Sturnus	Passeriformes	Sturnidae	Sturnus_vulgaris	1	89	4	1.949390007	Australasia	Australia
Sturnus_vulgaris	1488	Passeriformes	Sturnidae	Sturnus	Passeriformes	Sturnidae	Sturnus_vulgaris	1	75	4	1.875061263	Australasia	Australia
Sturnus_vulgaris	1489	Passeriformes	Sturnidae	Sturnus	Passeriformes	Sturnidae	Sturnus_vulgaris	1	244	4	2.387389826	Australasia	Australia
Turdus_merula	1522	Passeriformes	Muscicapidae	Turdus	Passeriformes	Turdidae_	Turdus_merula	1	63	4	1.799340549	Australasia	Australia
Turdus_philomelos	1534	Passeriformes	Muscicapidae	Turdus	Passeriformes	Turdidae_	Turdus_philomelos	1	24	4	1.380211242	Australasia	Australia
Turdus_philomelos	1535	Passeriformes	Muscicapidae	Turdus	Passeriformes	Turdidae_	Turdus_philomelos	0	4	4	0.602059991	Australasia	Australia
Streptopelia_chinensis	1667	Columbiformes	Columbidae	Streptopelia	Columbiformes	Columbidae	Streptopelia_chinensis	1	16	2	1.204119983	Australasia	Australia
Dromaius_novaehollandiae	1745	Struthioniformes	Casuaridae	Dromaius	Casuariiformes	Casuariidae	Dromaius_novaehollandiae	0	8	1	0.903089987	Australasia	Australia
Euplectes_orix	1746	Passeriformes	Passeridae	Euplectes	Passeriformes	Ploceidae_	Euplectes_orix	0	4	2	0.602059991	Australasia	Australia
Lonchura_malacca	1768	Passeriformes	Passeridae	Lonchura_	Passeriformes	Estrildidae	Lonchura_malacca	0	2	2	0.301029996	Australasia	Australia
Plectropterus_gambensis	1827	Anseriformes	Anatidae	Plectropterus	Anseriformes	Anatidae	Plectropterus_gambensis	0	4	1	0.602059991	Australasia	Australia
Pycnonotus_cafer	1831	Passeriformes	Pycnonotidae	Pycnonotus	Passeriformes	Pycnonotidae_	Pycnonotus_cafer	0	2	3	0.301029996	Australasia	Australia
Turdus_merula	1853	Passeriformes	Muscicapidae	Turdus	Passeriformes	Turdidae_	Turdus_merula	1	49	4	1.69019608	Australasia	Australia
Tyto_alba	1856	Strigiformes	Tytonidae	Tyto	Strigiformes	Tytonidae	Tyto_alba	0	100	4	2	Australasia	Australia
Geopelia_striata	2131	Columbiformes	Columbidae	Geopelia	Columbiformes	Columbidae	Geopelia_striata	0	16	3	1.204119983	Australasia	Australia
Geophaps_lophotes	2137	Columbiformes	Columbidae	Geophaps	Columbiformes	Columbidae	Ocyphaps_lophotes	0	14	2	1.146128036	Australasia	Australia
Leipoa_ocellata	2164	Craciformes	Megapodiidae	Leipoa	Galliformes	Megapodiidae	Leipoa_ocellata	0	44	1	1.643452676	Australasia	Australia
Menura_novaehollandiae	2250	Passeriformes	Menuridae	Menura	Passeriformes	Menuridae	Menura_novaehollandiae	1	50	2	1.698970004	Australasia	Australia
Platycercus_elegans	2399	Psittaciformes	Psittacidae	Platycercus	Psittaciformes	Psittaculidae	Platycercus_elegans_	0	4	1	0.602059991	Australasia	Australia
Struthio_camelus	2509	Struthioniformes	Struthionidae	Struthio	Struthioniformes	Struthionidae	Struthio_camelus	1	500	3	2.698970004	Australasia	Australia
Phasianus_colchicus	2755	Galliformes	Phasianidae	Phasianus	Galliformes	Phasianidae	Phasianus_colchicus	0	11	4	1.041392685	Australasia	Australia
Passer_domesticus	3090	Passeriformes	Passeridae	Passer	Passeridae	Passeridae	Passer_domesticus	1	2	4	0.301029996	Australasia	Australia
Lophophorus_impejanus	3177	Galliformes	Phasianidae	Lophophorus	Galliformes	Phasianidae	Lophophorus_impejanus_	0	4	2	0.602059991	Australasia	Australia
Phasianus_colchicus	3189	Galliformes	Phasianidae	Phasianus	Galliformes	Phasianidae	Phasianus_colchicus	0	8	4	0.903089987	Australasia	Australia
Phasianus_colchicus	3190	Galliformes	Phasianidae	Phasianus	Galliformes	Phasianidae	Phasianus_colchicus	0	2	4	0.301029996	Australasia	Australia
Cygnus_olor	3218	Anseriformes	Anatidae	Cygnus	Anseriformes	Anatidae	Cygnus_olor	0	4	4	0.602059991	Australasia	Australia
Coturnix_chinensis	3219	Galliformes	Phasianidae	Coturnix	Galliformes	Phasianidae	Synoicus_chinensis	0	2	3	0.301029996	Australasia	Australia
Coturnix_chinensis	3220	Galliformes	Phasianidae	Coturnix	Galliformes	Phasianidae	Synoicus_chinensis	0	2	3	0.301029996	Australasia	Australia
Alauda_arvensis	3221	Passeriformes	Alaudidae	Alauda	Passeriformes	Alaudidae	Alauda_arvensis	1	2854	4	3.455453969	Australasia	Australia
Acridotheres_tristis	3227	Passeriformes	Sturnidae	Acridotheres	Passeriformes	Sturnidae	Acridotheres_tristis	1	110	4	2.041392685	Australasia	Australia
Acridotheres_tristis	3232	Passeriformes	Sturnidae	Acridotheres	Passeriformes	Sturnidae	Acridotheres_tristis	1	8	4	0.903089987	Australasia	Australia
Pyrrhura_leucotis	1666	Psittaciformes	Psittacidae	Pyrrhura	Psittaciformes	Psittacidae	Pyrrhura_leucotis	0	20	1	1.301029996	Neotropical	Brazil
Acridotheres_tristis	30	Passeriformes	Sturnidae	Acridotheres	Passeriformes	Sturnidae	Acridotheres_tristis	1	12	4	1.079181246	Oriental	British_Indian_Ocean_Territory
Bubulcus_ibis	550	Ciconiiformes	Ardeidae	Bubulcus	Pelecaniformes	Ardeidae	Bubulcus_ibis	1	12	3	1.079181246	Oriental	British_Indian_Ocean_Territory
Geopelia_striata	2130	Columbiformes	Columbidae	Geopelia	Columbiformes	Columbidae	Geopelia_striata	1	12	3	1.079181246	Oriental	British_Indian_Ocean_Territory
Aix_galericulata	37	Anseriformes	Anatidae	Aix	Anseriformes	Anatidae	Aix_galericulata	1	8	3	0.903089987	Palaearctic	British_Isles
Francolinus_francolinus	237	Galliformes	Phasianidae	Francolinus	Galliformes	Phasianidae	Francolinus_francolinus	1	5	4	0.698970004	Palaearctic	British_Isles
Leiothrix_lutea	277	Passeriformes	Sylviidae	Leiothrix	Passeriformes	Leiothrichidae	Leiothrix_lutea	0	45	2	1.653212514	Palaearctic	British_Isles
Chrysolophus_pictus	574	Galliformes	Phasianidae	Chrysolophus	Galliformes	Phasianidae	Chrysolophus_pictus	1	4	3	0.602059991	Palaearctic	British_Isles
Colinus_virginianus	578	Galliformes	Odontophoridae	Colinus	Galliformes	Odontophoridae	Colinus_virginianus	0	60	3	1.77815125	Palaearctic	British_Isles
Colinus_virginianus	579	Galliformes	Odontophoridae	Colinus	Galliformes	Odontophoridae	Colinus_virginianus	0	12	3	1.079181246	Palaearctic	British_Isles
Athene_noctua	816	Strigiformes	Strigidae	Athene	Strigiformes	Strigidae	Athena_noctua	1	90	3	1.954242509	Palaearctic	British_Isles
Athene_noctua	820	Strigiformes	Strigidae	Athene	Strigiformes	Strigidae	Athena_noctua	0	5	3	0.698970004	Palaearctic	British_Isles
Colinus_virginianus	926	Galliformes	Odontophoridae	Colinus	Galliformes	Odontophoridae	Colinus_virginianus	0	16	3	1.204119983	Palaearctic	British_Isles
Francolinus_francolinus	1056	Galliformes	Phasianidae	Francolinus	Galliformes	Phasianidae	Francolinus_francolinus	0	27	4	1.431363764	Palaearctic	British_Isles
Callipepla_californica	1143	Galliformes	Odontophoridae	Callipepla	Galliformes	Odontophoridae	Callipepla_californica	0	4	4	0.602059991	Palaearctic	British_Isles
Callipepla_californica	1144	Galliformes	Odontophoridae	Callipepla	Galliformes	Odontophoridae	Callipepla_californica	0	60	4	1.77815125	Palaearctic	British_Isles
Nycticorax_nycticorax	1244	Ciconiiformes	Ardeidae	Nycticorax	Pelecaniformes	Ardeidae	Nycticorax_nycticorax	0	2	3	0.301029996	Palaearctic	British_Isles
Syrmaticus_reevesii	1500	Galliformes	Phasianidae	Syrmaticus	Galliformes	Phasianidae	Syrmaticus_reevesii	0	6	2	0.77815125	Palaearctic	British_Isles
Colinus_virginianus	1567	Galliformes	Odontophoridae	Colinus	Galliformes	Odontophoridae	Colinus_virginianus	0	100	3	2	Palaearctic	British_Isles
Colinus_virginianus	1609	Galliformes	Odontophoridae	Colinus	Galliformes	Odontophoridae	Colinus_virginianus	0	1300	3	3.113943352	Palaearctic	British_Isles
Alopochen_aegyptiacus	1902	Anseriformes	Anatidae	Alopochen	Anseriformes	Anatidae	Alopochen_aegyptiacus	0	2	3	0.301029996	Palaearctic	British_Isles
Nycticorax_nycticorax	2283	Ciconiiformes	Ardeidae	Nycticorax	Pelecaniformes	Ardeidae	Nycticorax_nycticorax	1	18	3	1.255272505	Palaearctic	British_Isles
Oxyura_jamaicensis	2287	Anseriformes	Anatidae	Oxyura	Anseriformes	Anatidae	Oxyura_jamaicensis	1	72	1	1.857332496	Palaearctic	British_Isles
Serinus_canaria	2461	Passeriformes	Fringillidae	Serinus	Passeriformes	Fringillidae	Serinus_canaria	0	12	4	1.079181246	Palaearctic	British_Isles
Syrmaticus_reevesii	2528	Galliformes	Phasianidae	Syrmaticus	Galliformes	Phasianidae	Syrmaticus_reevesii	0	50	2	1.698970004	Palaearctic	British_Isles
Tympanuchus_cupido	2567	Galliformes	Phasianidae	Tympanuchus	Galliformes	Phasianidae	Tympanuchus_cupido	0	2000	2	3.301029996	Palaearctic	British_Isles
Paradisaea_apoda	2302	Passeriformes	Corvidae	Paradisea	Passeriformes	Paradisaeidae	Paradisaea__apoda	0	50	1	1.698970004	Nearctic	British_Virgin_Islands
Colinus_virginianus	13	Galliformes	Odontophoridae	Colinus	Galliformes	Odontophoridae	Colinus_virginianus	0	156	3	2.193124598	Nearctic	Canada
Alectoris_chukar	56	Galliformes	Phasianidae	Alectoris	Galliformes	Phasianidae	Alectoris_chukar	1	2458	4	3.390581879	Nearctic	Canada
Colinus_virginianus	182	Galliformes	Odontophoridae	Colinus	Galliformes	Odontophoridae	Colinus_virginianus	0	130	3	2.113943352	Nearctic	Canada
Colinus_virginianus	183	Galliformes	Odontophoridae	Colinus	Galliformes	Odontophoridae	Colinus_virginianus	0	32	3	1.505149978	Nearctic	Canada
Colinus_virginianus	184	Galliformes	Odontophoridae	Colinus	Galliformes	Odontophoridae	Colinus_virginianus	0	35	3	1.544068044	Nearctic	Canada
Meleagris_gallopavo	303	Galliformes	Phasianidae	Meleagris	Galliformes	Phasianidae	Meleagris_gallopavo	0	4	4	0.602059991	Nearctic	Canada
Perdix_perdix	341	Galliformes	Phasianidae	Perdix	Galliformes	Phasianidae	Perdix_perdix	0	72	4	1.857332496	Nearctic	Canada
Perdix_perdix	342	Galliformes	Phasianidae	Perdix	Galliformes	Phasianidae	Perdix_perdix	0	32	4	1.505149978	Nearctic	Canada
Perdix_perdix	343	Galliformes	Phasianidae	Perdix	Galliformes	Phasianidae	Perdix_perdix	0	10	4	1	Nearctic	Canada
Perdix_perdix	344	Galliformes	Phasianidae	Perdix	Galliformes	Phasianidae	Perdix_perdix	1	686	4	2.836324116	Nearctic	Canada
Perdix_perdix	345	Galliformes	Phasianidae	Perdix	Galliformes	Phasianidae	Perdix_perdix	1	166	4	2.220108088	Nearctic	Canada
Phasianus_colchicus	357	Galliformes	Phasianidae	Phasianus	Galliformes	Phasianidae	Phasianus_colchicus	1	36	4	1.556302501	Nearctic	Canada
Tetrao_urogallus	408	Galliformes	Phasianidae	Tetrao	Galliformes	Phasianidae	Tetrao_urogallus	0	23	2	1.361727836	Nearctic	Canada
Tetrao_urogallus	409	Galliformes	Phasianidae	Phasianidae	Galliformes	Phasianidae	Tetrao_urogallus	0	14	2	1.146128036	Nearctic	Canada
Tetrao_urogallus	410	Galliformes	Phasianidae	Tetrao	Galliformes	Phasianidae	Tetrao_urogallus	0	8	2	0.903089987	Nearctic	Canada
Bonasa_umbellus	528	Galliformes	Phasianidae	Bonasa	Galliformes	Phasianidae	Bonasa_umbellus	1	504	4	2.702430536	Nearctic	Canada
Colinus_virginianus	576	Galliformes	Odontophoridae	Colinus	Galliformes	Odontophoridae	Colinus_virginianus	0	20	3	1.301029996	Nearctic	Canada
Phasianus_colchicus	1347	Galliformes	Phasianidae	Phasianus	Galliformes	Phasianidae	Phasianus_colchicus	0	12	4	1.079181246	Nearctic	Canada
Phasianus_colchicus	1353	Galliformes	Phasianidae	Phasianus	Galliformes	Phasianidae	Phasianus_colchicus	1	83	4	1.919078092	Nearctic	Canada
Phasianus_colchicus	1354	Galliformes	Phasianidae	Phasianus	Galliformes	Phasianidae	Phasianus_colchicus	0	12	4	1.079181246	Nearctic	Canada
Phasianus_colchicus	1355	Galliformes	Phasianidae	Phasianus	Galliformes	Phasianidae	Phasianus_colchicus	1	25	4	1.397940009	Nearctic	Canada
Tetrao_tetrix	1508	Galliformes	Phasianidae	Tetrao	Galliformes	Phasianidae	Lyrurus_tetrix	0	16	2	1.204119983	Nearctic	Canada
Tetrao_tetrix	1509	Galliformes	Phasianidae	Tetrao	Galliformes	Phasianidae	Lyrurus_tetrix	0	19	2	1.278753601	Nearctic	Canada
Alauda_arvensis	1684	Passeriformes	Alaudidae	Alauda	Passeriformes	Alaudidae	Alauda_arvensis	1	249	4	2.396199347	Nearctic	Canada
Callipepla_californica	2191	Galliformes	Odontophoridae	Callipepla	Galliformes	Odontophoridae	Callipepla_californica	0	30	4	1.477121255	Nearctic	Canada
Meleagris_gallopavo	2219	Galliformes	Phasianidae	Meleagris	Galliformes	Phasianidae	Meleagris_gallopavo	1	22	4	1.342422681	Nearctic	Canada
Perdix_perdix	2354	Galliformes	Phasianidae	Perdix	Galliformes	Phasianidae	Perdix_perdix	1	533	4	2.726727209	Nearctic	Canada
Tetrao_tetrix	2545	Galliformes	Phasianidae	Tetrao	Galliformes	Phasianidae	Lyrurus_tetrix	0	50	2	1.698970004	Nearctic	Canada
Tetrao_urogallus	2551	Galliformes	Phasianidae	Tetrao	Galliformes	Phasianidae	Tetrao_urogallus	0	65	2	1.812913357	Nearctic	Canada
Perdix_perdix	3193	Galliformes	Phasianidae	Perdix	Galliformes	Phasianidae	Perdix_perdix	0	500	4	2.698970004	Nearctic	Canada
Perdix_perdix	3194	Galliformes	Phasianidae	Perdix	Galliformes	Phasianidae	Perdix_perdix	1	230	4	2.361727836	Nearctic	Canada
Passer_domesticus	1795	Passeriformes	Passeridae	Passer	Passeridae	Passeridae	Passer_domesticus	1	12	4	1.079181246	Ethiopian	Cape_Verde_Islands
Ploceus_cucullatus	3224	Passeriformes	Passeridae	Ploceus	Passeriformes	Ploceidae_	Ploceus_cucullatus	0	10	1	1	Ethiopian	Cape_Verde_Islands
Corvus_brachyrhynchos	948	Passeriformes	Corvidae	Corvus	Passeriformes	Corvidae	Corvus_brachyrhynchos	1	2	1	0.301029996	Nearctic	Caribbean_British_Islands
Passer_domesticus	1279	Passeriformes	Passeridae	Passer	Passeridae	Passeridae	Passer_domesticus	1	50	4	1.698970004	Nearctic	Caribbean_British_Islands
Phasianus_colchicus	1356	Galliformes	Phasianidae	Phasianus	Galliformes	Phasianidae	Phasianus_colchicus	0	8	4	0.903089987	Neotropical	Chile
Lonchura_malacca	287	Passeriformes	Passeridae	Lonchura_	Passeriformes	Estrildidae	Lonchura_malacca	0	8	2	0.903089987	Oriental	China
Ploceus_philippinus	682	Passeriformes	Passeridae	Ploceus	Passeriformes	Ploceidae_	Ploceus_philippinus	1	30	1	1.477121255	Oriental	China
Cyanopica_cyana	1612	Passeriformes	Corvidae	Cyanopica	Passeriformes	Corvidae	Cyanopica__cyana	0	4	1	0.602059991	Oriental	China
Ammoperdix_heyi	113	Galliformes	Phasianidae	Ammoperdix	Galliformes	Phasianidae	Ammoperdix_heyi	0	20	1	1.301029996	Palaearctic	Cyprus
Myiopsitta_monachus	652	Psittaciformes	Psittacidae	Myiopsitta	Psittaciformes	Psittacidae	Myiopsitta_monachus	1	6	3	0.77815125	Palaearctic	Czech_Republic
Branta_canadensis	533	Anseriformes	Anatidae	Branta	Anseriformes	Anatidae	Branta_canadensis	1	4	4	0.602059991	Palaearctic	Finland
Anser_indicus	2804	Anseriformes	Anatidae	Anser	Anseriformes	Anatidae	Anser_indicus	1	4	2	0.602059991	Palaearctic	Finland
Alectoris_chukar	77	Galliformes	Phasianidae	Alectoris	Galliformes	Phasianidae	Alectoris_chukar	0	20	4	1.301029996	Palaearctic	France
Alectoris_chukar	78	Galliformes	Phasianidae	Alectoris	Galliformes	Phasianidae	Alectoris_chukar	0	110	4	2.041392685	Palaearctic	France
Alectoris_chukar	79	Galliformes	Phasianidae	Alectoris	Galliformes	Phasianidae	Alectoris_chukar	0	50	4	1.698970004	Palaearctic	France
Alectoris_chukar	80	Galliformes	Phasianidae	Alectoris	Galliformes	Phasianidae	Alectoris_chukar	0	100	4	2	Palaearctic	France
Leiothrix_lutea	1124	Passeriformes	Sylviidae	Leiothrix	Passeriformes	Leiothrichidae	Leiothrix_lutea	0	13	2	1.113943352	Palaearctic	France
Callipepla_californica	1159	Galliformes	Odontophoridae	Callipepla	Galliformes	Odontophoridae	Callipepla_californica	1	2900	4	3.462397998	Palaearctic	France
Rhea_americana	2454	Struthioniformes	Rheidae	Rhea	Rheiformes	Rheidae	Rhea_americana	0	6	2	0.77815125	Palaearctic	France
Bubo_virginianus	1715	Strigiformes	Strigidae	Bubo	Strigiformes	Strigidae	Bubo_virginianus	1	8	1	0.903089987	Nearctic	French_Polynesia
Geopelia_striata	2133	Columbiformes	Columbidae	Geopelia	Columbiformes	Columbidae	Geopelia_striata	1	21	3	1.322219295	Nearctic	French_Polynesia
Acridotheres_tristis	3061	Passeriformes	Sturnidae	Acridotheres	Passeriformes	Sturnidae	Acridotheres_tristis	1	6	4	0.77815125	Nearctic	French_Polynesia
Anas_platyrhynchos	510	Anseriformes	Anatidae	Anas	Anseriformes	Anatidae	Anas_platyrhynchos	0	8	4	0.903089987	Ethiopian	French_Southern_and_Antarctic_Lands_Territory
Psittacula_krameri	686	Psittaciformes	Psittacidae	Psittacula	Psittaciformes	Psittaculidae	Psittacula_krameri	1	6	1	0.77815125	Palaearctic	Germany
Colinus_virginianus	924	Galliformes	Odontophoridae	Colinus	Galliformes	Odontophoridae	Colinus_virginianus	0	40	3	1.602059991	Palaearctic	Germany
Lagopus_lagopus	1119	Galliformes	Phasianidae	Lagopus	Galliformes	Phasianidae	Lagopus_lagopus	0	140	2	2.146128036	Palaearctic	Germany
Meleagris_gallopavo	2224	Galliformes	Phasianidae	Meleagris	Galliformes	Phasianidae	Meleagris_gallopavo	0	127	4	2.103803721	Palaearctic	Germany
Tympanuchus_cupido	3238	Galliformes	Phasianidae	Tympanuchus	Galliformes	Phasianidae	Tympanuchus_cupido	0	2000	2	3.301029996	Palaearctic	Germany
Geopelia_striata	628	Columbiformes	Columbidae	Geopelia	Columbiformes	Columbidae	Geopelia_striata	1	4	3	0.602059991	Ethiopian	Glorioso_Islands
Alectoris_chukar	67	Galliformes	Phasianidae	Alectoris	Galliformes	Phasianidae	Alectoris_chukar	1	34	4	1.531478917	Nearctic	Hawaiian_Islands
Cettia_diphone	170	Passeriformes	Sylviidae	Cettia	Passeriformes	Scotocercidae	Horornis_diphone	1	116	1	2.064457989	Nearctic	Hawaiian_Islands
Garrulax_caerulatus	242	Passeriformes	Sylviidae	Garrulax	Passeriformes	Leiothrichidae	Garrulax_caerulatus	1	5	1	0.698970004	Nearctic	Hawaiian_Islands
Tympanuchus_phasianellus	339	Galliformes	Phasianidae	Tympanuchus	Galliformes	Phasianidae	Tympanuchus_phasianellus	0	30	2	1.477121255	Nearctic	Hawaiian_Islands
Zosterops_japonicus	432	Passeriformes	Zosteropidae	Zosterops	Passeriformes	Zosteropidae_	Zosterops_japonicus	1	252	1	2.401400541	Nearctic	Hawaiian_Islands
Alectoris_barbara	459	Galliformes	Phasianidae	Alectoris	Galliformes	Phasianidae	Alectoris_barbara	0	104	2	2.017033339	Nearctic	Hawaiian_Islands
Alectoris_barbara	461	Galliformes	Phasianidae	Alectoris	Galliformes	Phasianidae	Alectoris_barbara	0	77	2	1.886490725	Nearctic	Hawaiian_Islands
Alectoris_barbara	462	Galliformes	Phasianidae	Alectoris	Galliformes	Phasianidae	Alectoris_barbara	0	176	2	2.245512668	Nearctic	Hawaiian_Islands
Alectoris_barbara	463	Galliformes	Phasianidae	Alectoris	Galliformes	Phasianidae	Alectoris_barbara	0	68	2	1.832508913	Nearctic	Hawaiian_Islands
Alectoris_chukar	468	Galliformes	Phasianidae	Alectoris	Galliformes	Phasianidae	Alectoris_chukar	0	76	4	1.880813592	Nearctic	Hawaiian_Islands
Ammoperdix_griseogularis	506	Galliformes	Phasianidae	Ammoperdix	Galliformes	Phasianidae	Ammoperdix_griseogularis	0	20	1	1.301029996	Nearctic	Hawaiian_Islands
Bambusicola_thoracica	522	Galliformes	Phasianidae	Bambusicola	Galliformes	Phasianidae	Bambusicola_thoracicus	0	12	1	1.079181246	Nearctic	Hawaiian_Islands
Bubulcus_ibis	546	Ciconiiformes	Ardeidae	Bubulcus	Pelecaniformes	Ardeidae	Bubulcus_ibis	1	105	3	2.021189299	Nearctic	Hawaiian_Islands
Callipepla_gambelii	561	Galliformes	Odontophoridae	Callipepla	Galliformes	Odontophoridae	Callipepla_gambelii	1	114	4	2.056904851	Nearctic	Hawaiian_Islands
Callipepla_douglasii	564	Galliformes	Odontophoridae	Callipepla	Galliformes	Odontophoridae	Callipepla_douglasii	0	113	1	2.053078443	Nearctic	Hawaiian_Islands
Callipepla_squamata	565	Galliformes	Odontophoridae	Callipepla	Galliformes	Odontophoridae	Callipepla_squamata	0	14	3	1.146128036	Nearctic	Hawaiian_Islands
Collocalia_vanikorensis	583	Apodiformes	Apodidae	Collocalia	Caprimulgiformes	Apodidae	Aerodramus_vanikorensis	1	360	1	2.556302501	Nearctic	Hawaiian_Islands
Cyrtonyx_montezumae	593	Galliformes	Odontophoridae	Cyrtonyx	Galliformes	Odontophoridae	Cyrtonyx_montezumae	0	8	1	0.903089987	Nearctic	Hawaiian_Islands
Estrilda_astrild	600	Passeriformes	Passeridae	Estrilda	Passeriformes	Estrildidae	Estrilda_astrild	1	18	1	1.255272505	Nearctic	Hawaiian_Islands
Francolinus_icterorhynchus	618	Galliformes	Phasianidae	Francolinus	Galliformes	Phasianidae	Pternistis_icterorhynchus	0	9	1	0.954242509	Nearctic	Hawaiian_Islands
Gallus_sonneratii	625	Galliformes	Phasianidae	Gallus	Galliformes	Phasianidae	Gallus_sonneratii	0	14	1	1.146128036	Nearctic	Hawaiian_Islands
Garrulax_leucolophus	626	Passeriformes	Sylviidae	Garrulax	Passeriformes	Leiothrichidae	Garrulax_leucolophus	0	2	1	0.301029996	Nearctic	Hawaiian_Islands
Geophaps_lophotes	630	Columbiformes	Columbidae	Geophaps	Columbiformes	Columbidae	Ocyphaps_lophotes	0	8	2	0.903089987	Nearctic	Hawaiian_Islands
Lonchura_malabarica	637	Passeriformes	Passeridae	Lonchura	Passeriformes	Estrildidae	Euodice_malabarica	1	104	1	2.017033339	Nearctic	Hawaiian_Islands
Lophura_leucomelanos	641	Galliformes	Phasianidae	Lophura	Galliformes	Phasianidae	Lophura_leucomelanos	1	67	3	1.826074803	Nearctic	Hawaiian_Islands
Nothoprocta_perdicaria	664	Tinamiformes	Tinamidae	Nothoprocta_	Tinamiformes	Tinamidae	Nothoprocta_perdicaria	0	69	2	1.838849091	Nearctic	Hawaiian_Islands
Pterocles_exustus	689	Ciconiiformes	Pteroclidae	Pterocles	Pterocliformes	Pteroclididae	Pterocles_exustus	0	118	3	2.071882007	Nearctic	Hawaiian_Islands
Pterocles_exustus	690	Ciconiiformes	Pteroclidae	Pterocles	Pterocliformes	Pteroclididae	Pterocles_exustus	0	137	3	2.136720567	Nearctic	Hawaiian_Islands
Tyto_alba	711	Strigiformes	Tytonidae	Tyto	Strigiformes	Tytonidae	Tyto_alba	1	15	4	1.176091259	Nearctic	Hawaiian_Islands
Passer_domesticus	1283	Passeriformes	Passeridae	Passer	Passeridae	Passeridae	Passer_domesticus	1	9	4	0.954242509	Nearctic	Hawaiian_Islands
Phalacrocorax_carbo	1341	Ciconiiformes	Phalacrocoracidae	Phalacrocorax	Pelecaniformes	Phalacrocoracidae	Phalacrocorax_carbo	0	2	1	0.301029996	Nearctic	Hawaiian_Islands
Phasianus_colchicus	1365	Galliformes	Phasianidae	Phasianus	Galliformes	Phasianidae	Phasianus_colchicus	1	200	4	2.301029996	Nearctic	Hawaiian_Islands
Tympanuchus_cupido	1540	Galliformes	Phasianidae	Tympanuchus	Galliformes	Phasianidae	Tympanuchus_cupido	0	12	2	1.079181246	Nearctic	Hawaiian_Islands
Bubulcus_ibis	1565	Ciconiiformes	Ardeidae	Bubulcus	Pelecaniformes	Ardeidae	Bubulcus_ibis	1	48	3	1.681241237	Nearctic	Hawaiian_Islands
Francolinus_francolinus	1570	Galliformes	Phasianidae	Francolinus	Galliformes	Phasianidae	Francolinus_francolinus	1	226	4	2.354108439	Nearctic	Hawaiian_Islands
Francolinus_pondicerianus	1573	Galliformes	Phasianidae	Francolinus	Galliformes	Phasianidae	Francolinus_pondicerianus	1	567	4	2.753583059	Nearctic	Hawaiian_Islands
Callipepla_californica	1575	Galliformes	Odontophoridae	Callipepla	Galliformes	Odontophoridae	Callipepla_californica	1	412	4	2.614897216	Nearctic	Hawaiian_Islands
Oreortyx_pictus	1576	Galliformes	Odontophoridae	Oreortyx	Galliformes	Odontophoridae	Oreortyx_pictus	0	88	2	1.944482672	Nearctic	Hawaiian_Islands
Syrmaticus_reevesii	1584	Galliformes	Phasianidae	Syrmaticus	Galliformes	Phasianidae	Syrmaticus_reevesii	0	180	2	2.255272505	Nearctic	Hawaiian_Islands
Copsychus_saularis	1731	Passeriformes	Muscicapidae	Copsychus	Passeriformes	Muscicapidae	Copsychus_saularis	1	2	1	0.301029996	Nearctic	Hawaiian_Islands
Estrilda_melpoda	2016	Passeriformes	Passeridae	Estrilda	Passeriformes	Estrildidae	Estrilda_melpoda	1	8	2	0.903089987	Nearctic	Hawaiian_Islands
Francolinus_adspersus	2040	Galliformes	Phasianidae	Francolinus	Galliformes	Phasianidae	Pternistis_adspersus	0	9	1	0.954242509	Nearctic	Hawaiian_Islands
Francolinus_clappertoni	2043	Galliformes	Phasianidae	Francolinus	Galliformes	Phasianidae	Pternistis_clappertoni	0	10	1	1	Nearctic	Hawaiian_Islands
Francolinus_erckelii	2046	Galliformes	Phasianidae	Francolinus	Galliformes	Phasianidae	Pternistis_erckelii	1	343	4	2.53529412	Nearctic	Hawaiian_Islands
Francolinus_erckelii	2047	Galliformes	Phasianidae	Francolinus	Galliformes	Phasianidae	Pternistis_erckelii	1	37	4	1.568201724	Nearctic	Hawaiian_Islands
Francolinus_erckelii	2048	Galliformes	Phasianidae	Francolinus	Galliformes	Phasianidae	Pternistis_erckelii	1	114	4	2.056904851	Nearctic	Hawaiian_Islands
Francolinus_erckelii	2050	Galliformes	Phasianidae	Francolinus	Galliformes	Phasianidae	Pternistis_erckelii	1	229	4	2.359835482	Nearctic	Hawaiian_Islands
Francolinus_erckelii	2051	Galliformes	Phasianidae	Francolinus	Galliformes	Phasianidae	Pternistis_erckelii	1	61	4	1.785329835	Nearctic	Hawaiian_Islands
Francolinus_leucoscepus	2066	Galliformes	Phasianidae	Francolinus	Galliformes	Phasianidae	Pternistis_leucosepus	0	27	1	1.431363764	Nearctic	Hawaiian_Islands
Francolinus_pintadeanus	2069	Galliformes	Phasianidae	Francolinus	Galliformes	Phasianidae	Francolinus_pintadeanus	0	10	1	1	Nearctic	Hawaiian_Islands
Francolinus_pondicerianus	2075	Galliformes	Phasianidae	Francolinus	Galliformes	Phasianidae	Francolinus_pondicerianus	1	425	4	2.62838893	Nearctic	Hawaiian_Islands
Francolinus_pondicerianus	2076	Galliformes	Phasianidae	Francolinus	Galliformes	Phasianidae	Francolinus_pondicerianus	1	366	4	2.563481085	Nearctic	Hawaiian_Islands
Francolinus_pondicerianus	2077	Galliformes	Phasianidae	Francolinus	Galliformes	Phasianidae	Francolinus_pondicerianus	1	160	4	2.204119983	Nearctic	Hawaiian_Islands
Gracula_religiosa	2140	Passeriformes	Sturnidae	Gracula	Passeriformes	Sturnidae	Gracula_religiosa	1	8	1	0.903089987	Nearctic	Hawaiian_Islands
Callipepla_californica	2199	Galliformes	Odontophoridae	Callipepla	Galliformes	Odontophoridae	Callipepla_californica	1	24	4	1.380211242	Nearctic	Hawaiian_Islands
Meleagris_gallopavo	2227	Galliformes	Phasianidae	Meleagris	Galliformes	Phasianidae	Meleagris_gallopavo	1	180	4	2.255272505	Nearctic	Hawaiian_Islands
Phoenicopterus_ruber	2394	Ciconiiformes	Phoenicopteridae	Phoenicopterus	Phoenicopteriformes	Phoenicopteridae	Phoenicopterus_ruber	0	3	1	0.477121255	Nearctic	Hawaiian_Islands
Pterocles_exustus	2434	Ciconiiformes	Pteroclidae	Pterocles	Pterocliformes	Pteroclididae	Pterocles_exustus	1	541	3	2.733197265	Nearctic	Hawaiian_Islands
Pycnonotus_jocosus	2444	Passeriformes	Pycnonotidae	Pycnonotus	Passeriformes	Pycnonotidae_	Pycnonotus_jocosus	1	2	2	0.301029996	Nearctic	Hawaiian_Islands
Stagonopleura_guttata	2482	Passeriformes	Passeridae	Stagonopleura	Passeriformes	Estrildidae	Stagonopleura_guttata	0	100	2	2	Nearctic	Hawaiian_Islands
Syrmaticus_reevesii	2530	Galliformes	Phasianidae	Syrmaticus	Galliformes	Phasianidae	Syrmaticus_reevesii	0	548	2	2.738780558	Nearctic	Hawaiian_Islands
Tyto_alba	2571	Strigiformes	Tytonidae	Tyto	Strigiformes	Tytonidae	Tyto_alba	1	28	4	1.447158031	Nearctic	Hawaiian_Islands
Zenaida_asiatica	2586	Columbiformes	Columbidae	Zenaida	Columbiformes	Columbidae	Zenaida_asiatica	0	40	3	1.602059991	Nearctic	Hawaiian_Islands
Zenaida_macroura	2588	Columbiformes	Columbidae	Zenaida	Columbiformes	Columbidae	Zenaida_macroura	1	168	1	2.225309282	Nearctic	Hawaiian_Islands
Phasianus_colchicus	2779	Galliformes	Phasianidae	Phasianus	Galliformes	Phasianidae	Phasianus_colchicus	1	244	4	2.387389826	Nearctic	Hawaiian_Islands
Geopelia_striata	3226	Columbiformes	Columbidae	Geopelia	Columbiformes	Columbidae	Geopelia_striata	1	18	3	1.255272505	Nearctic	Hawaiian_Islands
Tympanuchus_cupido	3239	Galliformes	Phasianidae	Tympanuchus	Galliformes	Phasianidae	Tympanuchus_cupido	0	12	2	1.079181246	Nearctic	Hawaiian_Islands
Tympanuchus_cupido	3240	Galliformes	Phasianidae	Tympanuchus	Galliformes	Phasianidae	Tympanuchus_cupido	0	12	2	1.079181246	Nearctic	Hawaiian_Islands
Amandava_amandava	794	Passeriformes	Passeridae	Amandava	Passeriformes	Estrildidae	Amandava_amandava	0	25	1	1.397940009	Oriental	India
Passer_domesticus	1284	Passeriformes	Passeridae	Passer	Passeridae	Passeridae	Passer_domesticus	1	26	4	1.414973348	Oriental	India
Cygnus_olor	1613	Anseriformes	Anatidae	Cygnus	Anseriformes	Anatidae	Cygnus_olor	1	7	4	0.84509804	Palaearctic	Japan
Alectoris_barbara	52	Galliformes	Phasianidae	Alectoris	Galliformes	Phasianidae	Alectoris_barbara	0	2	2	0.301029996	Ethiopian	Madeira
Alectoris_rufa	1699	Galliformes	Phasianidae	Alectoris	Galliformes	Phasianidae	Alectoris_rufa	1	4	3	0.602059991	Ethiopian	Madeira
Geopelia_striata	629	Columbiformes	Columbidae	Geopelia	Columbiformes	Columbidae	Geopelia_striata	1	4	3	0.602059991	Oriental	Malaysia
Corvus_splendens	960	Passeriformes	Corvidae	Corvus	Passeriformes	Corvidae	Corvus_splendens	1	56	2	1.748188027	Oriental	Malaysia
Passer_montanus	2334	Passeriformes	Passeridae	Passer	Passeridae	Passeridae	Passer_montanus	1	3	4	0.477121255	Oriental	Malaysia
Francolinus_francolinus	617	Galliformes	Phasianidae	Francolinus	Galliformes	Phasianidae	Francolinus_francolinus	1	200	4	2.301029996	Australasia	Mariana_Islands
Francolinus_pondicerianus	620	Galliformes	Phasianidae	Francolinus	Galliformes	Phasianidae	Francolinus_pondicerianus	1	188	4	2.274157849	Australasia	Mariana_Islands
Phasianus_colchicus	2373	Galliformes	Phasianidae	Phasianus	Galliformes	Phasianidae	Phasianus_colchicus	1	57	4	1.755874856	Australasia	Mariana_Islands
Acridotheres_tristis	3062	Passeriformes	Sturnidae	Acridotheres	Passeriformes	Sturnidae	Acridotheres_tristis	0	12	4	1.079181246	Australasia	Mariana_Islands
Pycnonotus_jocosus	1422	Passeriformes	Pycnonotidae	Pycnonotus	Passeriformes	Pycnonotidae_	Pycnonotus_jocosus	1	2	2	0.301029996	Ethiopian	Mascarenes
Perdicula_argoondah	1804	Galliformes	Phasianidae	Perdicula	Galliformes	Phasianidae	Perdicula_argoondah	0	1400	1	3.146128036	Ethiopian	Mascarenes
Francolinus_pondicerianus	2079	Galliformes	Phasianidae	Francolinus	Galliformes	Phasianidae	Francolinus_pondicerianus	1	36	4	1.556302501	Ethiopian	Mascarenes
Passer_domesticus	2317	Passeriformes	Passeridae	Passer	Passeridae	Passeridae	Passer_domesticus	1	2	4	0.301029996	Ethiopian	Mascarenes
Streptopelia_senegalensis	2961	Columbiformes	Columbidae	Streptopelia	Columbiformes	Columbidae	Streptopelia_senegalensis	1	20	1	1.301029996	Ethiopian	Mascarenes
Serinus_canaria	377	Passeriformes	Fringillidae	Serinus	Passeriformes	Fringillidae	Serinus_canaria	1	12	4	1.079181246	Nearctic	Midway_Islands
Drepanidini_cantans	703	Passeriformes	Fringillidae	Drepanidini	Passeriformes	Fringillidae	Telespyza_cantans	0	10	3	1	Nearctic	Midway_Islands
Drepanidini_cantans	704	Passeriformes	Fringillidae	Drepanidini	Passeriformes	Fringillidae	Telespyza_cantans	1	108	3	2.033423755	Nearctic	Midway_Islands
Drepanidini_cantans	705	Passeriformes	Fringillidae	Drepanidini	Passeriformes	Fringillidae	Telespyza_cantans	0	32	3	1.505149978	Nearctic	Midway_Islands
Serinus_canaria	2462	Passeriformes	Fringillidae	Serinus	Passeriformes	Fringillidae	Serinus_canaria	1	10	4	1	Nearctic	Midway_Islands
Taeniopygia_guttata	2538	Passeriformes	Passeridae	Taeniopygia	Passeriformes	Estrildidae	Taeniopygia_guttata	0	4	2	0.602059991	Australasia	Nauru
Alectoris_rufa	7	Galliformes	Phasianidae	Alectoris	Galliformes	Phasianidae	Alectoris_rufa	0	18	3	1.255272505	Australasia	New_Zealand
Colinus_virginianus	15	Galliformes	Odontophoridae	Colinus	Galliformes	Odontophoridae	Colinus_virginianus	0	200	3	2.301029996	Australasia	New_Zealand
Colinus_virginianus	16	Galliformes	Odontophoridae	Colinus	Galliformes	Odontophoridae	Colinus_virginianus	0	70	3	1.84509804	Australasia	New_Zealand
Colinus_virginianus	17	Galliformes	Odontophoridae	Colinus	Galliformes	Odontophoridae	Colinus_virginianus	0	6	3	0.77815125	Australasia	New_Zealand
Colinus_virginianus	18	Galliformes	Odontophoridae	Colinus	Galliformes	Odontophoridae	Colinus_virginianus	0	30	3	1.477121255	Australasia	New_Zealand
Colinus_virginianus	19	Galliformes	Odontophoridae	Colinus	Galliformes	Odontophoridae	Colinus_virginianus	0	22	3	1.342422681	Australasia	New_Zealand
Colinus_virginianus	20	Galliformes	Odontophoridae	Colinus	Galliformes	Odontophoridae	Colinus_virginianus	1	56	3	1.748188027	Australasia	New_Zealand
Colinus_virginianus	21	Galliformes	Odontophoridae	Colinus	Galliformes	Odontophoridae	Colinus_virginianus	0	56	3	1.748188027	Australasia	New_Zealand
Tyto_alba	23	Strigiformes	Tytonidae	Tyto	Strigiformes	Tytonidae	Tyto_alba	0	7	4	0.84509804	Australasia	New_Zealand
Alectoris_chukar	69	Galliformes	Phasianidae	Alectoris	Galliformes	Phasianidae	Alectoris_chukar	0	21	4	1.322219295	Australasia	New_Zealand
Alectoris_chukar	70	Galliformes	Phasianidae	Alectoris	Galliformes	Phasianidae	Alectoris_chukar	0	24	4	1.380211242	Australasia	New_Zealand
Alectoris_chukar	71	Galliformes	Phasianidae	Alectoris	Galliformes	Phasianidae	Alectoris_chukar	1	28	4	1.447158031	Australasia	New_Zealand
Alectoris_chukar	72	Galliformes	Phasianidae	Alectoris	Galliformes	Phasianidae	Alectoris_chukar	0	24	4	1.380211242	Australasia	New_Zealand
Alectoris_chukar	75	Galliformes	Phasianidae	Alectoris	Galliformes	Phasianidae	Alectoris_chukar	1	368	4	2.565847819	Australasia	New_Zealand
Alectoris_graeca	101	Galliformes	Phasianidae	Alectoris	Galliformes	Phasianidae	Alectoris_graeca	0	15	3	1.176091259	Australasia	New_Zealand
Alectoris_graeca	102	Galliformes	Phasianidae	Alectoris	Galliformes	Phasianidae	Alectoris_graeca	0	4	3	0.602059991	Australasia	New_Zealand
Anas_platyrhynchos	117	Anseriformes	Anatidae	Anas	Anseriformes	Anatidae	Anas_platyrhynchos	1	300	4	2.477121255	Australasia	New_Zealand
Athene_noctua	126	Strigiformes	Strigidae	Athene	Strigiformes	Strigidae	Athena_noctua	1	219	3	2.340444115	Australasia	New_Zealand
Branta_canadensis	140	Anseriformes	Anatidae	Branta	Anseriformes	Anatidae	Branta_canadensis	1	14	4	1.146128036	Australasia	New_Zealand
Branta_canadensis	141	Anseriformes	Anatidae	Branta	Anseriformes	Anatidae	Branta_canadensis	0	14	4	1.146128036	Australasia	New_Zealand
Cereopsis_novaehollandiae	168	Anseriformes	Anatidae	Cereopsis	Anseriformes	Anatidae	Cereopsis_novaehollandiae	0	2	3	0.301029996	Australasia	New_Zealand
Malurus_cyaneus	302	Passeriformes	Maluridae	Malurus	Passeriformes	Maluridae	Malurus_cyaneus	0	12	1	1.079181246	Australasia	New_Zealand
Tetrao_tetrix	407	Galliformes	Phasianidae	Tetrao	Galliformes	Phasianidae	Lyrurus_tetrix	0	3	2	0.477121255	Australasia	New_Zealand
Vanellus_vanellus	428	Ciconiiformes	Charadriidae	Vanellus	Charadriiformes	Charadriidae	Vanellus_vanellus	0	30	2	1.477121255	Australasia	New_Zealand
Vanellus_vanellus	429	Ciconiiformes	Charadriidae	Vanellus	Charadriiformes	Charadriidae	Vanellus_vanellus	0	35	2	1.544068044	Australasia	New_Zealand
Streptopelia_decaocto	701	Columbiformes	Columbidae	Streptopelia	Columbiformes	Columbidae	Streptopelia_decaocto	1	2	1	0.301029996	Australasia	New_Zealand
Acridotheres_tristis	730	Passeriformes	Sturnidae	Acridotheres	Passeriformes	Sturnidae	Acridotheres_tristis	0	18	4	1.255272505	Australasia	New_Zealand
Acridotheres_tristis	733	Passeriformes	Sturnidae	Acridotheres	Passeriformes	Sturnidae	Acridotheres_tristis	1	70	4	1.84509804	Australasia	New_Zealand
Agelaius_phoeniceus	742	Passeriformes	Fringillidae	Agelaius	Passeriformes	Icteridae	Agelaius_phoeniecus	0	2	1	0.301029996	Australasia	New_Zealand
Alauda_arvensis	753	Passeriformes	Alaudidae	Alauda	Passeriformes	Alaudidae	Alauda_arvensis	1	62	4	1.792391689	Australasia	New_Zealand
Alauda_arvensis	754	Passeriformes	Alaudidae	Alauda	Passeriformes	Alaudidae	Alauda_arvensis	1	331	4	2.519827994	Australasia	New_Zealand
Alauda_arvensis	755	Passeriformes	Alaudidae	Alauda	Passeriformes	Alaudidae	Alauda_arvensis	1	20	4	1.301029996	Australasia	New_Zealand
Alauda_arvensis	756	Passeriformes	Alaudidae	Alauda	Passeriformes	Alaudidae	Alauda_arvensis	1	100	4	2	Australasia	New_Zealand
Alauda_arvensis	757	Passeriformes	Alaudidae	Alauda	Passeriformes	Alaudidae	Alauda_arvensis	1	70	4	1.84509804	Australasia	New_Zealand
Alauda_arvensis	758	Passeriformes	Alaudidae	Alauda	Passeriformes	Alaudidae	Alauda_arvensis	1	108	4	2.033423755	Australasia	New_Zealand
Alectoris_barbara	765	Galliformes	Phasianidae	Alectoris	Galliformes	Phasianidae	Alectoris_barbara	0	13	2	1.113943352	Australasia	New_Zealand
Alectoris_graeca	772	Galliformes	Phasianidae	Alectoris	Galliformes	Phasianidae	Alectoris_graeca	0	6	3	0.77815125	Australasia	New_Zealand
Alectoris_rufa	783	Galliformes	Phasianidae	Alectoris	Galliformes	Phasianidae	Alectoris_rufa	0	2	3	0.301029996	Australasia	New_Zealand
Anas_platyrhynchos	802	Anseriformes	Anatidae	Anas	Anseriformes	Anatidae	Anas_platyrhynchos	0	44	4	1.643452676	Australasia	New_Zealand
Anser_anser	810	Anseriformes	Anatidae	Anser	Anseriformes	Anatidae	Anser_anser	0	7	2	0.84509804	Australasia	New_Zealand
Anser_anser	811	Anseriformes	Anatidae	Anser	Anseriformes	Anatidae	Anser_anser	0	5	2	0.698970004	Australasia	New_Zealand
Anser_caerulescens	812	Anseriformes	Anatidae	Anser	Anseriformes	Anatidae	Anser_caerulescens	0	10	1	1	Australasia	New_Zealand
Aythya_ferina	822	Anseriformes	Anatidae	Aythya	Anseriformes	Anatidae	Aythya_ferina	0	9	1	0.954242509	Australasia	New_Zealand
Aythya_fuligula	823	Anseriformes	Anatidae	Aythya	Anseriformes	Anatidae	Aythya_fuligula	0	5	1	0.698970004	Australasia	New_Zealand
Branta_canadensis	827	Anseriformes	Anatidae	Branta	Anseriformes	Anatidae	Branta_canadensis	0	18	4	1.255272505	Australasia	New_Zealand
Cairina_moschata	828	Anseriformes	Anatidae	Cairina	Anseriformes	Anatidae	Cairina_moschata	0	6	2	0.77815125	Australasia	New_Zealand
Carduelis_cannabina	843	Passeriformes	Fringillidae	Carduelis	Passeriformes	Fringillidae	Linaria_cannabina	0	119	2	2.075546961	Australasia	New_Zealand
Carduelis_cannabina	844	Passeriformes	Fringillidae	Carduelis	Passeriformes	Fringillidae	Linaria_cannabina	0	20	2	1.301029996	Australasia	New_Zealand
Carduelis_cannabina	845	Passeriformes	Fringillidae	Carduelis	Passeriformes	Fringillidae	Linaria_cannabina	0	22	2	1.342422681	Australasia	New_Zealand
Carduelis_carduelis	860	Passeriformes	Fringillidae	Carduelis	Passeriformes	Fringillidae	Carduelis_carduelis	1	55	4	1.740362689	Australasia	New_Zealand
Carduelis_carduelis	861	Passeriformes	Fringillidae	Carduelis	Passeriformes	Fringillidae	Carduelis_carduelis	1	190	4	2.278753601	Australasia	New_Zealand
Carduelis_carduelis	862	Passeriformes	Fringillidae	Carduelis	Passeriformes	Fringillidae	Carduelis_carduelis	1	118	4	2.071882007	Australasia	New_Zealand
Carduelis_carduelis	863	Passeriformes	Fringillidae	Carduelis	Passeriformes	Fringillidae	Carduelis_carduelis	1	118	4	2.071882007	Australasia	New_Zealand
Carduelis_carduelis	864	Passeriformes	Fringillidae	Carduelis	Passeriformes	Fringillidae	Carduelis_carduelis	1	117	4	2.068185862	Australasia	New_Zealand
Carduelis_chloris	873	Passeriformes	Fringillidae	Carduelis	Passeriformes	Fringillidae	Chloris_chloris	1	51	4	1.707570176	Australasia	New_Zealand
Carduelis_chloris	874	Passeriformes	Fringillidae	Carduelis	Passeriformes	Fringillidae	Chloris_chloris	1	32	4	1.505149978	Australasia	New_Zealand
Carduelis_chloris	875	Passeriformes	Fringillidae	Carduelis	Passeriformes	Fringillidae	Chloris_chloris	0	5	4	0.698970004	Australasia	New_Zealand
Carduelis_chloris	876	Passeriformes	Fringillidae	Carduelis	Passeriformes	Fringillidae	Chloris_chloris	1	8	4	0.903089987	Australasia	New_Zealand
Carduelis_flammea	882	Passeriformes	Fringillidae	Carduelis	Passeriformes	Fringillidae	Acanthis_flammea	1	210	2	2.322219295	Australasia	New_Zealand
Carduelis_flammea	883	Passeriformes	Fringillidae	Carduelis	Passeriformes	Fringillidae	Acanthis_flammea	1	134	2	2.127104798	Australasia	New_Zealand
Carduelis_flammea	884	Passeriformes	Fringillidae	Carduelis	Passeriformes	Fringillidae	Acanthis_flammea	1	81	2	1.908485019	Australasia	New_Zealand
Carduelis_flammea	885	Passeriformes	Fringillidae	Carduelis	Passeriformes	Fringillidae	Acanthis_flammea	1	2	2	0.301029996	Australasia	New_Zealand
Carduelis_flavirostris	886	Passeriformes	Fringillidae	Carduelis	Passeriformes	Fringillidae	Linaria_flavirostris	0	21	2	1.322219295	Australasia	New_Zealand
Carduelis_spinus	887	Passeriformes	Fringillidae	Carduelis	Passeriformes	Fringillidae	Spinus_spinus	0	52	2	1.716003344	Australasia	New_Zealand
Carduelis_spinus	888	Passeriformes	Fringillidae	Carduelis	Passeriformes	Fringillidae	Spinus_spinus	0	2	2	0.301029996	Australasia	New_Zealand
Cereopsis_novaehollandiae	901	Anseriformes	Anatidae	Cereopsis	Anseriformes	Anatidae	Cereopsis_novaehollandiae	0	2	3	0.301029996	Australasia	New_Zealand
Cereopsis_novaehollandiae	902	Anseriformes	Anatidae	Cereopsis	Anseriformes	Anatidae	Cereopsis_novaehollandiae	0	2	3	0.301029996	Australasia	New_Zealand
Colinus_virginianus	930	Galliformes	Odontophoridae	Colinus	Galliformes	Odontophoridae	Colinus_virginianus	0	130	3	2.113943352	Australasia	New_Zealand
Colinus_virginianus	931	Galliformes	Odontophoridae	Colinus	Galliformes	Odontophoridae	Colinus_virginianus	0	52	3	1.716003344	Australasia	New_Zealand
Colinus_virginianus	932	Galliformes	Odontophoridae	Colinus	Galliformes	Odontophoridae	Colinus_virginianus	0	126	3	2.100370545	Australasia	New_Zealand
Colinus_virginianus	933	Galliformes	Odontophoridae	Colinus	Galliformes	Odontophoridae	Colinus_virginianus	0	54	3	1.73239376	Australasia	New_Zealand
Colinus_virginianus	934	Galliformes	Odontophoridae	Colinus	Galliformes	Odontophoridae	Colinus_virginianus	0	340	3	2.531478917	Australasia	New_Zealand
Corvus_frugilegus	949	Passeriformes	Corvidae	Corvus	Passeriformes	Corvidae	Corvus_frugilegus	0	66	4	1.819543936	Australasia	New_Zealand
Corvus_frugilegus	950	Passeriformes	Corvidae	Corvus	Passeriformes	Corvidae	Corvus_frugilegus	1	106	4	2.025305865	Australasia	New_Zealand
Corvus_frugilegus	951	Passeriformes	Corvidae	Corvus	Passeriformes	Corvidae	Corvus_frugilegus	1	72	4	1.857332496	Australasia	New_Zealand
Corvus_frugilegus	952	Passeriformes	Corvidae	Corvus	Passeriformes	Corvidae	Corvus_frugilegus	0	3	4	0.477121255	Australasia	New_Zealand
Corvus_monedula	955	Passeriformes	Corvidae	Corvus	Passeriformes	Corvidae	Corvus_monedula	0	5	1	0.698970004	Australasia	New_Zealand
Cygnus_atratus	985	Anseriformes	Anatidae	Cygnus	Anseriformes	Anatidae	Cygnus_atratus	1	4	2	0.602059991	Australasia	New_Zealand
Cygnus_atratus	986	Anseriformes	Anatidae	Cygnus	Anseriformes	Anatidae	Cygnus_atratus	1	30	2	1.477121255	Australasia	New_Zealand
Cygnus_atratus	987	Anseriformes	Anatidae	Cygnus	Anseriformes	Anatidae	Cygnus_atratus	1	61	2	1.785329835	Australasia	New_Zealand
Cygnus_atratus	988	Anseriformes	Anatidae	Cygnus	Anseriformes	Anatidae	Cygnus_atratus	1	6	2	0.77815125	Australasia	New_Zealand
Cygnus_olor	990	Anseriformes	Anatidae	Cygnus	Anseriformes	Anatidae	Cygnus_olor	0	2	4	0.301029996	Australasia	New_Zealand
Cygnus_olor	991	Anseriformes	Anatidae	Cygnus	Anseriformes	Anatidae	Cygnus_olor	1	6	4	0.77815125	Australasia	New_Zealand
Cygnus_olor	992	Anseriformes	Anatidae	Cygnus	Anseriformes	Anatidae	Cygnus_olor	0	2	4	0.301029996	Australasia	New_Zealand
Cygnus_olor	993	Anseriformes	Anatidae	Cygnus	Anseriformes	Anatidae	Cygnus_olor	0	2	4	0.301029996	Australasia	New_Zealand
Dacelo_novaeguineae	1001	Coraciformes	Dacelonidae	Dacelo	Coraciiformes	Alcedinidae	Dacelo_novaeguineae	0	6	3	0.77815125	Australasia	New_Zealand
Dacelo_novaeguineae	1002	Coraciformes	Dacelonidae	Dacelo	Coraciiformes	Alcedinidae	Dacelo_novaeguineae	0	15	3	1.176091259	Australasia	New_Zealand
Emberiza_cirlus	1007	Passeriformes	Fringillidae	Emberiza	Passeriformes	Emberizidae_	Emberiza_cirlus	1	7	3	0.84509804	Australasia	New_Zealand
Emberiza_cirlus	1008	Passeriformes	Fringillidae	Emberiza	Passeriformes	Emberizidae_	Emberiza_cirlus	0	18	3	1.255272505	Australasia	New_Zealand
Emberiza_cirlus	1009	Passeriformes	Fringillidae	Emberiza	Passeriformes	Emberizidae_	Emberiza_cirlus	1	4	3	0.602059991	Australasia	New_Zealand
Emberiza_citrinella	1011	Passeriformes	Fringillidae	Emberiza	Passeriformes	Emberizidae_	Emberiza_citrinella	1	345	4	2.537819095	Australasia	New_Zealand
Emberiza_citrinella	1012	Passeriformes	Fringillidae	Emberiza	Passeriformes	Emberizidae_	Emberiza_citrinella	1	236	4	2.372912003	Australasia	New_Zealand
Emberiza_citrinella	1013	Passeriformes	Fringillidae	Emberiza	Passeriformes	Emberizidae_	Emberiza_citrinella	0	3	4	0.477121255	Australasia	New_Zealand
Emberiza_citrinella	1014	Passeriformes	Fringillidae	Emberiza	Passeriformes	Emberizidae_	Emberiza_citrinella	1	39	4	1.591064607	Australasia	New_Zealand
Emberiza_citrinella	1015	Passeriformes	Fringillidae	Emberiza	Passeriformes	Emberizidae_	Emberiza_citrinella	0	32	4	1.505149978	Australasia	New_Zealand
Emberiza_hortulana	1018	Passeriformes	Fringillidae	Emberiza	Passeriformes	Emberizidae_	Emberiza_hortulana	0	6	2	0.77815125	Australasia	New_Zealand
Emberiza_schoeniclus	1020	Passeriformes	Fringillidae	Emberiza	Passeriformes	Emberizidae_	Schoeniclus_schoeniclus	0	7	2	0.84509804	Australasia	New_Zealand
Emberiza_schoeniclus	1021	Passeriformes	Fringillidae	Emberiza	Passeriformes	Emberizidae_	Schoeniclus_schoeniclus	0	4	2	0.602059991	Australasia	New_Zealand
Erithacus_rubecula	1028	Passeriformes	Muscicapidae	Erithacus	Passeriformes	Muscicapidae	Erithacus_rubecula	0	9	2	0.954242509	Australasia	New_Zealand
Erithacus_rubecula	1030	Passeriformes	Muscicapidae	Erithacus	Passeriformes	Muscicapidae	Erithacus_rubecula	0	83	2	1.919078092	Australasia	New_Zealand
Erithacus_rubecula	1031	Passeriformes	Muscicapidae	Erithacus	Passeriformes	Muscicapidae	Erithacus_rubecula	0	10	2	1	Australasia	New_Zealand
Fringilla_coelebs	1067	Passeriformes	Fringillidae	Fringilla	Passeriformes	Fringillidae	Fringilla_coelebs	1	113	4	2.053078443	Australasia	New_Zealand
Fringilla_coelebs	1068	Passeriformes	Fringillidae	Fringilla	Passeriformes	Fringillidae	Fringilla_coelebs	1	16	4	1.204119983	Australasia	New_Zealand
Fringilla_coelebs	1069	Passeriformes	Fringillidae	Fringilla	Passeriformes	Fringillidae	Fringilla_coelebs	0	23	4	1.361727836	Australasia	New_Zealand
Fringilla_coelebs	1070	Passeriformes	Fringillidae	Fringilla	Passeriformes	Fringillidae	Fringilla_coelebs	1	99	4	1.995635195	Australasia	New_Zealand
Fringilla_coelebs	1071	Passeriformes	Fringillidae	Fringilla	Passeriformes	Fringillidae	Fringilla_coelebs	0	70	4	1.84509804	Australasia	New_Zealand
Fringilla_coelebs	1072	Passeriformes	Fringillidae	Fringilla	Passeriformes	Fringillidae	Fringilla_coelebs	1	126	4	2.100370545	Australasia	New_Zealand
Fringilla_montifringilla	1078	Passeriformes	Fringillidae	Fringilla	Passeriformes	Fringillidae	Fringilla_montifringilla	0	117	2	2.068185862	Australasia	New_Zealand
Fringilla_montifringilla	1079	Passeriformes	Fringillidae	Fringilla	Passeriformes	Fringillidae	Fringilla_montifringilla	0	3	2	0.477121255	Australasia	New_Zealand
Geophaps_lophotes	1106	Columbiformes	Columbidae	Geophaps	Columbiformes	Columbidae	Ocyphaps_lophotes	0	6	2	0.77815125	Australasia	New_Zealand
Geophaps_lophotes	1107	Columbiformes	Columbidae	Geophaps	Columbiformes	Columbidae	Ocyphaps_lophotes	0	12	2	1.079181246	Australasia	New_Zealand
Gymnorhina_tibicen	1112	Passeriformes	Corvidae	Gymnorhina	Passeriformes	Artamidae	Gymnorhina_tibicen	1	313	2	2.495544338	Australasia	New_Zealand
Gymnorhina_tibicen	1113	Passeriformes	Corvidae	Gymnorhina	Passeriformes	Artamidae	Gymnorhina_tibicen	1	11	2	1.041392685	Australasia	New_Zealand
Gymnorhina_tibicen	1114	Passeriformes	Corvidae	Gymnorhina	Passeriformes	Artamidae	Gymnorhina_tibicen	1	81	2	1.908485019	Australasia	New_Zealand
Gymnorhina_tibicen	1115	Passeriformes	Corvidae	Gymnorhina	Passeriformes	Artamidae	Gymnorhina_tibicen	1	260	2	2.414973348	Australasia	New_Zealand
Lagopus_lagopus	1120	Galliformes	Phasianidae	Lagopus	Galliformes	Phasianidae	Lagopus_lagopus	0	4	2	0.602059991	Australasia	New_Zealand
Lonchura_castaneothorax	1126	Passeriformes	Passeridae	Lonchura_	Passeriformes	Estrildidae	Lonchura_castaneothorax	0	27	2	1.431363764	Australasia	New_Zealand
Lonchura_castaneothorax	1127	Passeriformes	Passeridae	Lonchura_	Passeriformes	Estrildidae	Lonchura_castaneothorax	0	6	2	0.77815125	Australasia	New_Zealand
Lonchura_castaneothorax	1128	Passeriformes	Passeridae	Lonchura_	Passeriformes	Estrildidae	Lonchura_castaneothorax	0	12	2	1.079181246	Australasia	New_Zealand
Lonchura_punctulata	1131	Passeriformes	Passeridae	Lonchura	Passeriformes	Estrildidae	Lonchura_punctulata	0	8	3	0.903089987	Australasia	New_Zealand
Callipepla_californica	1149	Galliformes	Odontophoridae	Callipepla	Galliformes	Odontophoridae	Callipepla_californica	1	156	4	2.193124598	Australasia	New_Zealand
Callipepla_californica	1150	Galliformes	Odontophoridae	Callipepla	Galliformes	Odontophoridae	Callipepla_californica	1	650	4	2.812913357	Australasia	New_Zealand
Callipepla_californica	1151	Galliformes	Odontophoridae	Callipepla	Galliformes	Odontophoridae	Callipepla_californica	1	14	4	1.146128036	Australasia	New_Zealand
Callipepla_californica	1153	Galliformes	Odontophoridae	Callipepla	Galliformes	Odontophoridae	Callipepla_californica	0	128	4	2.10720997	Australasia	New_Zealand
Callipepla_californica	1154	Galliformes	Odontophoridae	Callipepla	Galliformes	Odontophoridae	Callipepla_californica	0	60	4	1.77815125	Australasia	New_Zealand
Callipepla_californica	1155	Galliformes	Odontophoridae	Callipepla	Galliformes	Odontophoridae	Callipepla_californica	1	344	4	2.536558443	Australasia	New_Zealand
Lullula_arborea	1185	Passeriformes	Alaudidae	Lullula	Passeriformes	Alaudidae	Lullula_arborea	0	5	2	0.698970004	Australasia	New_Zealand
Manorina_melanocephala	1191	Passeriformes	Meliphagidae	Manorina	Passeriformes	Meliphagidae_	Manorina_melanocephala	0	200	2	2.301029996	Australasia	New_Zealand
Manorina_melanocephala	1192	Passeriformes	Meliphagidae	Manorina	Passeriformes	Meliphagidae_	Manorina_melanocephala	0	80	2	1.903089987	Australasia	New_Zealand
Manorina_melanocephala	1193	Passeriformes	Meliphagidae	Manorina	Passeriformes	Meliphagidae_	Manorina_melanocephala	0	224	2	2.350248018	Australasia	New_Zealand
Manorina_melanophrys	1194	Passeriformes	Meliphagidae	Manorina	Passeriformes	Meliphagidae_	Manorina_melanophrys	0	2	1	0.301029996	Australasia	New_Zealand
Melopsittacus_undulatus	1210	Psittaciformes	Psittacidae	Melopsittacus	Psittaciformes	Psittaculidae	Melopsittachus_undulatus	0	2	3	0.301029996	Australasia	New_Zealand
Neochmia_temporalis	1220	Passeriformes	Passeridae	Neochmia	Passeriformes	Estrildidae	Neochmia_temporalis	0	12	2	1.079181246	Australasia	New_Zealand
Neochmia_temporalis	1221	Passeriformes	Passeridae	Neochmia	Passeriformes	Estrildidae	Neochmia_temporalis	0	4	2	0.602059991	Australasia	New_Zealand
Oreortyx_pictus	1250	Galliformes	Odontophoridae	Oreortyx	Galliformes	Odontophoridae	Oreortyx_pictus	0	241	2	2.382017043	Australasia	New_Zealand
Oreortyx_pictus	1251	Galliformes	Odontophoridae	Oreortyx	Galliformes	Odontophoridae	Oreortyx_pictus	0	186	2	2.269512944	Australasia	New_Zealand
Padda_oryzivora	1268	Passeriformes	Passeridae	Padda	Passeriformes	Estrildidae	Lonchura_oryzivora	0	6	2	0.77815125	Australasia	New_Zealand
Passer_domesticus	1287	Passeriformes	Passeridae	Passer	Passeridae	Passeridae	Passer_domesticus	1	44	4	1.643452676	Australasia	New_Zealand
Passer_domesticus	1288	Passeriformes	Passeridae	Passer	Passeridae	Passeridae	Passer_domesticus	1	8	4	0.903089987	Australasia	New_Zealand
Passer_domesticus	1289	Passeriformes	Passeridae	Passer	Passeridae	Passeridae	Passer_domesticus	1	200	4	2.301029996	Australasia	New_Zealand
Passer_montanus	1303	Passeriformes	Passeridae	Passer	Passeridae	Passeridae	Passer_montanus	0	12	4	1.079181246	Australasia	New_Zealand
Passer_montanus	1304	Passeriformes	Passeridae	Passer	Passeridae	Passeridae	Passer_montanus	0	2	4	0.301029996	Australasia	New_Zealand
Pavo_cristatus	1317	Galliformes	Phasianidae	Pavo	Galliformes	Phasianidae	Pavo_cristatus	0	2	2	0.301029996	Australasia	New_Zealand
Tympanuchus_phasianellus	1325	Galliformes	Phasianidae	Tympanuchus	Galliformes	Phasianidae	Tympanuchus_phasianellus	0	22	2	1.342422681	Australasia	New_Zealand
Perdix_perdix	1334	Galliformes	Phasianidae	Perdix	Galliformes	Phasianidae	Perdix_perdix	0	86	4	1.934498451	Australasia	New_Zealand
Perdix_perdix	1335	Galliformes	Phasianidae	Perdix	Galliformes	Phasianidae	Perdix_perdix	0	97	4	1.986771734	Australasia	New_Zealand
Perdix_perdix	1336	Galliformes	Phasianidae	Perdix	Galliformes	Phasianidae	Perdix_perdix	0	248	4	2.394451681	Australasia	New_Zealand
Perdix_perdix	1337	Galliformes	Phasianidae	Perdix	Galliformes	Phasianidae	Perdix_perdix	0	48	4	1.681241237	Australasia	New_Zealand
Perdix_perdix	1338	Galliformes	Phasianidae	Perdix	Galliformes	Phasianidae	Perdix_perdix	0	8	4	0.903089987	Australasia	New_Zealand
Perdix_perdix	1339	Galliformes	Phasianidae	Perdix	Galliformes	Phasianidae	Perdix_perdix	0	55	4	1.740362689	Australasia	New_Zealand
Phaps_chalcoptera	1343	Columbiformes	Columbidae	Phaps	Columbiformes	Columbidae	Phaps_chalcoptera	0	20	2	1.301029996	Australasia	New_Zealand
Phaps_chalcoptera	1344	Columbiformes	Columbidae	Phaps	Columbiformes	Columbidae	Phaps_chalcoptera	0	6	2	0.77815125	Australasia	New_Zealand
Phaps_chalcoptera	1346	Columbiformes	Columbidae	Phaps	Columbiformes	Columbidae	Phaps_chalcoptera	0	6	2	0.77815125	Australasia	New_Zealand
Phasianus_colchicus	1372	Galliformes	Phasianidae	Phasianus	Galliformes	Phasianidae	Phasianus_colchicus	1	22	4	1.342422681	Australasia	New_Zealand
Phasianus_colchicus	1373	Galliformes	Phasianidae	Phasianus	Galliformes	Phasianidae	Phasianus_colchicus	1	34	4	1.531478917	Australasia	New_Zealand
Phasianus_colchicus	1375	Galliformes	Phasianidae	Phasianus	Galliformes	Phasianidae	Phasianus_colchicus	1	825	4	2.916453949	Australasia	New_Zealand
Phasianus_colchicus	1376	Galliformes	Phasianidae	Phasianus	Galliformes	Phasianidae	Phasianus_colchicus	0	4	4	0.602059991	Australasia	New_Zealand
Phasianus_colchicus	1377	Galliformes	Phasianidae	Phasianus	Galliformes	Phasianidae	Phasianus_colchicus	1	193	4	2.285557309	Australasia	New_Zealand
Phasianus_colchicus	1378	Galliformes	Phasianidae	Phasianus	Galliformes	Phasianidae	Phasianus_colchicus	0	89	4	1.949390007	Australasia	New_Zealand
Phasianus_colchicus	1379	Galliformes	Phasianidae	Phasianus	Galliformes	Phasianidae	Phasianus_colchicus	1	2	4	0.301029996	Australasia	New_Zealand
Phasianus_colchicus	1380	Galliformes	Phasianidae	Phasianus	Galliformes	Phasianidae	Phasianus_colchicus	0	310	4	2.491361694	Australasia	New_Zealand
Phasianus_colchicus	1382	Galliformes	Phasianidae	Phasianus	Galliformes	Phasianidae	Phasianus_colchicus	1	34	4	1.531478917	Australasia	New_Zealand
Piranga_rubra	1395	Passeriformes	Fringillidae	Piranga	Passeriformes	Cardinalidae	Piranga_rubra	0	2	1	0.301029996	Australasia	New_Zealand
Pluvialis_apricaria	1400	Ciconiiformes	Charadriidae	Pluvialis	Charadriiformes	Charadriidae	Pluvialis_apricaria	0	2	2	0.301029996	Australasia	New_Zealand
Pluvialis_apricaria	1401	Ciconiiformes	Charadriidae	Pluvialis	Charadriiformes	Charadriidae	Pluvialis_apricaria	0	4	2	0.602059991	Australasia	New_Zealand
Pluvialis_squatarola	1402	Ciconiiformes	Charadriidae	Pluvialis	Charadriiformes	Charadriidae	Pluvialis_squatarola	0	8	2	0.903089987	Australasia	New_Zealand
Pluvialis_squatarola	1403	Ciconiiformes	Charadriidae	Pluvialis	Charadriiformes	Charadriidae	Pluvialis_squatarola	0	2	2	0.301029996	Australasia	New_Zealand
Prunella_modularis	1407	Passeriformes	Passeridae	Prunella	Passeriformes	Prunellidae	Prunella_modularis	1	47	2	1.672097858	Australasia	New_Zealand
Prunella_modularis	1408	Passeriformes	Passeridae	Prunella	Passeriformes	Prunellidae	Prunella_modularis	1	89	2	1.949390007	Australasia	New_Zealand
Prunella_modularis	1409	Passeriformes	Passeridae	Prunella	Passeriformes	Prunellidae	Prunella_modularis	1	98	2	1.991226076	Australasia	New_Zealand
Prunella_modularis	1410	Passeriformes	Passeridae	Prunella	Passeriformes	Prunellidae	Prunella_modularis	1	50	2	1.698970004	Australasia	New_Zealand
Pyrrhula_pyrrhula	1427	Passeriformes	Fringillidae	Pyrrhula	Passeriformes	Fringillidae	Pyrrhula_pyrrhula	0	2	2	0.301029996	Australasia	New_Zealand
Stagonopleura_guttata	1444	Passeriformes	Passeridae	Stagonopleura	Passeriformes	Estrildidae	Stagonopleura_guttata	0	12	2	1.079181246	Australasia	New_Zealand
Stagonopleura_bella	1445	Passeriformes	Passeridae	Stagonopleura	Passeriformes	Estrildidae	Stagonopleura_bella	0	2	2	0.301029996	Australasia	New_Zealand
Stagonopleura_bella	1446	Passeriformes	Passeridae	Stagonopleura	Passeriformes	Estrildidae	Stagonopleura_bella	0	8	2	0.903089987	Australasia	New_Zealand
Streptopelia_bitorquata	1448	Columbiformes	Columbidae	Streptopelia	Columbiformes	Columbidae	Streptopelia_bitorquata	0	5	1	0.698970004	Australasia	New_Zealand
Sturnella_neglecta	1473	Passeriformes	Fringillidae	Sturnella	Passeriformes	Icteridae	Sturnella_neglecta	0	2	1	0.301029996	Australasia	New_Zealand
Sturnus_vulgaris	1481	Passeriformes	Sturnidae	Sturnus	Passeriformes	Sturnidae	Sturnus_vulgaris	1	109	4	2.037426498	Australasia	New_Zealand
Sturnus_vulgaris	1482	Passeriformes	Sturnidae	Sturnus	Passeriformes	Sturnidae	Sturnus_vulgaris	1	60	4	1.77815125	Australasia	New_Zealand
Sturnus_vulgaris	1483	Passeriformes	Sturnidae	Sturnus	Passeriformes	Sturnidae	Sturnus_vulgaris	1	169	4	2.227886705	Australasia	New_Zealand
Sturnus_vulgaris	1484	Passeriformes	Sturnidae	Sturnus	Passeriformes	Sturnidae	Sturnus_vulgaris	1	304	4	2.482873584	Australasia	New_Zealand
Coturnix_ypsilophora	1491	Galliformes	Phasianidae	Coturnix	Galliformes	Phasianidae	Synoicus_ypsilophorus	1	514	4	2.710963119	Australasia	New_Zealand
Coturnix_ypsilophora	1492	Galliformes	Phasianidae	Coturnix	Galliformes	Phasianidae	Synoicus_ypsilophorus	0	7	4	0.84509804	Australasia	New_Zealand
Coturnix_ypsilophora	1493	Galliformes	Phasianidae	Coturnix	Galliformes	Phasianidae	Synoicus_ypsilophorus	0	12	4	1.079181246	Australasia	New_Zealand
Coturnix_ypsilophora	1494	Galliformes	Phasianidae	Coturnix	Galliformes	Phasianidae	Synoicus_ypsilophorus	0	29	4	1.462397998	Australasia	New_Zealand
Coturnix_ypsilophora	1495	Galliformes	Phasianidae	Coturnix	Galliformes	Phasianidae	Synoicus_ypsilophorus	1	44	4	1.643452676	Australasia	New_Zealand
Syrmaticus_reevesii	1501	Galliformes	Phasianidae	Syrmaticus	Galliformes	Phasianidae	Syrmaticus_reevesii	0	9	2	0.954242509	Australasia	New_Zealand
Taeniopygia_guttata	1506	Passeriformes	Passeridae	Taeniopygia	Passeriformes	Estrildidae	Taeniopygia_guttata	0	12	2	1.079181246	Australasia	New_Zealand
Tetrao_tetrix	1511	Galliformes	Phasianidae	Tetrao	Galliformes	Phasianidae	Lyrurus_tetrix	0	10	2	1	Australasia	New_Zealand
Turdus_merula	1515	Passeriformes	Muscicapidae	Turdus	Passeriformes	Turdidae_	Turdus_merula	1	170	4	2.230448921	Australasia	New_Zealand
Turdus_merula	1516	Passeriformes	Muscicapidae	Turdus	Passeriformes	Turdidae_	Turdus_merula	1	474	4	2.675778342	Australasia	New_Zealand
Turdus_merula	1517	Passeriformes	Muscicapidae	Turdus	Passeriformes	Turdidae_	Turdus_merula	1	138	4	2.139879086	Australasia	New_Zealand
Turdus_philomelos	1527	Passeriformes	Muscicapidae	Turdus	Passeriformes	Turdidae_	Turdus_philomelos	1	125	4	2.096910013	Australasia	New_Zealand
Turdus_philomelos	1528	Passeriformes	Muscicapidae	Turdus	Passeriformes	Turdidae_	Turdus_philomelos	1	216	4	2.334453751	Australasia	New_Zealand
Turdus_philomelos	1529	Passeriformes	Muscicapidae	Turdus	Passeriformes	Turdidae_	Turdus_philomelos	0	5	4	0.698970004	Australasia	New_Zealand
Turdus_philomelos	1530	Passeriformes	Muscicapidae	Turdus	Passeriformes	Turdidae_	Turdus_philomelos	1	148	4	2.170261715	Australasia	New_Zealand
Turdus_philomelos	1531	Passeriformes	Muscicapidae	Turdus	Passeriformes	Turdidae_	Turdus_philomelos	1	8	4	0.903089987	Australasia	New_Zealand
Vanellus_vanellus	1542	Ciconiiformes	Charadriidae	Vanellus	Charadriiformes	Charadriidae	Vanellus_vanellus	0	36	2	1.556302501	Australasia	New_Zealand
Vanellus_vanellus	1543	Ciconiiformes	Charadriidae	Vanellus	Charadriiformes	Charadriidae	Vanellus_vanellus	0	9	2	0.954242509	Australasia	New_Zealand
Vanellus_vanellus	1544	Ciconiiformes	Charadriidae	Vanellus	Charadriiformes	Charadriidae	Vanellus_vanellus	0	13	2	1.113943352	Australasia	New_Zealand
Perdix_perdix	1578	Galliformes	Phasianidae	Perdix	Galliformes	Phasianidae	Perdix_perdix	1	11196	4	4.04906289	Australasia	New_Zealand
Perdix_perdix	1579	Galliformes	Phasianidae	Perdix	Galliformes	Phasianidae	Perdix_perdix	0	8409	4	3.924744352	Australasia	New_Zealand
Alectoris_chukar	1698	Galliformes	Phasianidae	Alectoris	Galliformes	Phasianidae	Alectoris_chukar	1	30	4	1.477121255	Australasia	New_Zealand
Anas_platyrhynchos	1703	Anseriformes	Anatidae	Anas	Anseriformes	Anatidae	Anas_platyrhynchos	1	1350	4	3.130333768	Australasia	New_Zealand
Branta_canadensis	1712	Anseriformes	Anatidae	Branta	Anseriformes	Anatidae	Branta_canadensis	1	20	4	1.301029996	Australasia	New_Zealand
Cereopsis_novaehollandiae	1725	Anseriformes	Anatidae	Cereopsis	Anseriformes	Anatidae	Cereopsis_novaehollandiae	0	4	3	0.602059991	Australasia	New_Zealand
Aix_sponsa	1879	Anseriformes	Anatidae	Aix	Anseriformes	Anatidae	Aix_sponsa	0	4	1	0.602059991	Australasia	New_Zealand
Anas_acuta	1910	Anseriformes	Anatidae	Anas	Anseriformes	Anatidae	Anas_acuta	0	102	1	2.008600172	Australasia	New_Zealand
Branta_sandvicensis	1936	Anseriformes	Anatidae	Branta	Anseriformes	Anatidae	Branta_sandvicensis	0	2	1	0.301029996	Australasia	New_Zealand
Carduelis_cannabina	1946	Passeriformes	Fringillidae	Carduelis	Passeriformes	Fringillidae	Linaria_cannabina	0	42	2	1.62324929	Australasia	New_Zealand
Carduelis_flavirostris	1950	Passeriformes	Fringillidae	Carduelis	Passeriformes	Fringillidae	Linaria_flavirostris	0	38	2	1.579783597	Australasia	New_Zealand
Gallirallus_australis	2090	Gruiformes	Rallidae	Gallirallus	Gruiformes	Rallidae	Gallirallus_australis	1	16	1	1.204119983	Australasia	New_Zealand
Passer_domesticus	2319	Passeriformes	Passeridae	Passer	Passeridae	Passeridae	Passer_domesticus	1	49	4	1.69019608	Australasia	New_Zealand
Passer_domesticus	2320	Passeriformes	Passeridae	Passer	Passeridae	Passeridae	Passer_domesticus	1	14	4	1.146128036	Australasia	New_Zealand
Sylvia_atricapilla	2519	Passeriformes	Sylviidae	Sylvia	Passeriformes	Sylviidae	Sylvia_atricapilla	0	5	2	0.698970004	Australasia	New_Zealand
Sylvia_communis	2520	Passeriformes	Sylviidae	Sylvia	Passeriformes	Sylviidae	Curruca_communis	0	2	1	0.301029996	Australasia	New_Zealand
Branta_canadensis	2816	Anseriformes	Anatidae	Branta	Anseriformes	Anatidae	Branta_canadensis	1	10	4	1	Australasia	New_Zealand
Anas_platyrhynchos	2901	Anseriformes	Anatidae	Anas	Anseriformes	Anatidae	Anas_platyrhynchos	1	10	4	1	Australasia	New_Zealand
Anas_platyrhynchos	2904	Anseriformes	Anatidae	Anas	Anseriformes	Anatidae	Anas_platyrhynchos	1	200	4	2.301029996	Australasia	New_Zealand
Anas_platyrhynchos	2905	Anseriformes	Anatidae	Anas	Anseriformes	Anatidae	Anas_platyrhynchos	0	19	4	1.278753601	Australasia	New_Zealand
Anas_platyrhynchos	2906	Anseriformes	Anatidae	Anas	Anseriformes	Anatidae	Anas_platyrhynchos	1	12	4	1.079181246	Australasia	New_Zealand
Turdus_merula	3076	Passeriformes	Muscicapidae	Turdus	Passeriformes	Turdidae_	Turdus_merula	1	26	4	1.414973348	Australasia	New_Zealand
Anas_platyrhynchos	3188	Anseriformes	Anatidae	Anas	Anseriformes	Anatidae	Anas_platyrhynchos	1	6	4	0.77815125	Australasia	New_Zealand
Alectoris_chukar	3233	Galliformes	Phasianidae	Alectoris	Galliformes	Phasianidae	Alectoris_chukar	1	49	4	1.69019608	Australasia	New_Zealand
Phasianus_colchicus	3244	Galliformes	Phasianidae	Phasianus	Galliformes	Phasianidae	Phasianus_colchicus	1	3	4	0.477121255	Australasia	New_Zealand
Passer_domesticus	3245	Passeriformes	Passeridae	Passer	Passeridae	Passeridae	Passer_domesticus	1	14	4	1.146128036	Australasia	New_Zealand
Leucosarcia_melanoleuca	3251	Columbiformes	Columbidae	Leucosarcia	Columbiformes	Columbidae	Leucosarcia_melanoleuca	0	8	2	0.903089987	Australasia	New_Zealand
Leucosarcia_melanoleuca	3252	Columbiformes	Columbidae	Leucosarcia	Columbiformes	Columbidae	Leucosarcia_melanoleuca	0	24	2	1.380211242	Australasia	New_Zealand
Leucosarcia_melanoleuca	3253	Columbiformes	Columbidae	Leucosarcia	Columbiformes	Columbidae	Leucosarcia_melanoleuca	0	22	2	1.342422681	Australasia	New_Zealand
Geophaps_lophotes	3255	Columbiformes	Columbidae	Geophaps	Columbiformes	Columbidae	Ocyphaps_lophotes	0	5	2	0.698970004	Australasia	New_Zealand
Cygnus_atratus	3258	Anseriformes	Anatidae	Cygnus	Anseriformes	Anatidae	Cygnus_atratus	1	4	2	0.602059991	Australasia	New_Zealand
Aptenodytes_patagonicus	123	Ciconiiformes	Spheniscidae	Aptenodytes_	Sphenisciformes	Spheniscidae	Aptenodytes_patagonicus	0	9	1	0.954242509	Palaearctic	Norway
Branta_canadensis	143	Anseriformes	Anatidae	Branta	Anseriformes	Anatidae	Branta_canadensis	0	11	4	1.041392685	Palaearctic	Norway
Branta_canadensis	532	Anseriformes	Anatidae	Branta	Anseriformes	Anatidae	Branta_canadensis	0	10	4	1	Palaearctic	Norway
Branta_canadensis	534	Anseriformes	Anatidae	Branta	Anseriformes	Anatidae	Branta_canadensis	0	27	4	1.431363764	Palaearctic	Norway
Branta_canadensis	535	Anseriformes	Anatidae	Branta	Anseriformes	Anatidae	Branta_canadensis	0	9	4	0.954242509	Palaearctic	Norway
Branta_canadensis	536	Anseriformes	Anatidae	Branta	Anseriformes	Anatidae	Branta_canadensis	1	19	4	1.278753601	Palaearctic	Norway
Branta_canadensis	537	Anseriformes	Anatidae	Branta	Anseriformes	Anatidae	Branta_canadensis	0	25	4	1.397940009	Palaearctic	Norway
Branta_canadensis	538	Anseriformes	Anatidae	Branta	Anseriformes	Anatidae	Branta_canadensis	0	8	4	0.903089987	Palaearctic	Norway
Branta_canadensis	539	Anseriformes	Anatidae	Branta	Anseriformes	Anatidae	Branta_canadensis	1	6	4	0.77815125	Palaearctic	Norway
Branta_canadensis	3192	Anseriformes	Anatidae	Branta	Anseriformes	Anatidae	Branta_canadensis	0	8	4	0.903089987	Palaearctic	Norway
Sicalis_flaveola	699	Passeriformes	Fringillidae	Sicalis	Passeriformes	Thraupidae	Sicalis_flaveola	1	2	1	0.301029996	Nearctic	Panama
Passer_domesticus	669	Passeriformes	Passeridae	Passer	Passeridae	Passeridae	Passer_domesticus	0	4	4	0.602059991	Australasia	Papua-New_Guinea
Euplectes_orix	608	Passeriformes	Passeridae	Euplectes	Passeriformes	Ploceidae_	Euplectes_orix	0	54	2	1.73239376	Nearctic	Puerto_Rico
Euplectes_franciscanus	2026	Passeriformes	Passeridae	Euplectes	Passeriformes	Ploceidae_	Euplectes_franciscanus	1	6	1	0.77815125	Nearctic	Puerto_Rico
Sturnus_vulgaris	702	Passeriformes	Sturnidae	Sturnus	Passeriformes	Sturnidae	Sturnus_vulgaris	0	58	4	1.763427994	Palaearctic	Russia
Perdix_dauurica	2351	Galliformes	Phasianidae	Perdix	Galliformes	Phasianidae	Perdix_dauurica	0	9500	1	3.977723605	Palaearctic	Russia
Phasianus_colchicus	2371	Galliformes	Phasianidae	Phasianus	Galliformes	Phasianidae	Phasianus_colchicus	0	500	4	2.698970004	Palaearctic	Russia
Branta_canadensis	2812	Anseriformes	Anatidae	Branta	Anseriformes	Anatidae	Branta_canadensis	1	70	4	1.84509804	Palaearctic	Russia
Phasianus_colchicus	3180	Galliformes	Phasianidae	Phasianus	Galliformes	Phasianidae	Phasianus_colchicus	0	9000	4	3.954242509	Palaearctic	Russia
Acridotheres_tristis	737	Passeriformes	Sturnidae	Acridotheres	Passeriformes	Sturnidae	Acridotheres_tristis	1	5	4	0.698970004	Ethiopian	Saint_Helena
Carduelis_chloris	879	Passeriformes	Fringillidae	Carduelis	Passeriformes	Fringillidae	Chloris_chloris	0	5	4	0.698970004	Ethiopian	Saint_Helena
Eolophus_roseicapillus	1022	Psittaciformes	Psittacidae	Eolophus	Psittaciformes	Cacatuidae	Eolophus_roseicapilla	0	2	1	0.301029996	Ethiopian	Saint_Helena
Francolinus_capensis	1055	Galliformes	Phasianidae	Francolinus	Galliformes	Phasianidae	Pternistis_capensis	0	3	1	0.477121255	Ethiopian	Saint_Helena
Columba_picturata	1468	Columbiformes	Columbidae	Columba	Columbiformes	Columbidae	Streptopelia_picturata	0	2	1	0.301029996	Ethiopian	Saint_Helena
Struthio_camelus	1472	Struthioniformes	Struthionidae	Struthio	Struthioniformes	Struthionidae	Struthio_camelus	0	4	3	0.602059991	Ethiopian	Saint_Helena
Sturnus_vulgaris	1487	Passeriformes	Sturnidae	Sturnus	Passeriformes	Sturnidae	Sturnus_vulgaris	0	2	4	0.301029996	Ethiopian	Saint_Helena
Turdus_merula	1520	Passeriformes	Muscicapidae	Turdus	Passeriformes	Turdidae_	Turdus_merula	0	7	4	0.84509804	Ethiopian	Saint_Helena
Turdus_philomelos	2562	Passeriformes	Muscicapidae	Turdus	Passeriformes	Turdidae_	Turdus_philomelos	0	6	4	0.77815125	Ethiopian	Saint_Helena
Foudia_madagascariensis	612	Passeriformes	Passeridae	Foudia	Passeriformes	Ploceidae_	Foudia_madagascariensis	1	20	1	1.301029996	Ethiopian	Seychelles_Islands
Foudia_sechellarum	614	Passeriformes	Passeridae	Foudia	Passeriformes	Ploceidae_	Foudia_sechellarum	0	5	1	0.698970004	Ethiopian	Seychelles_Islands
Serinus_mozambicus	696	Passeriformes	Fringillidae	Serinus	Passeriformes	Fringillidae	Crithagra_mozambica	1	20	1	1.301029996	Ethiopian	Seychelles_Islands
Tyto_alba	2570	Strigiformes	Tytonidae	Tyto	Strigiformes	Tytonidae	Tyto_alba	1	27	4	1.431363764	Ethiopian	Seychelles_Islands
Acridotheres_tristis	31	Passeriformes	Sturnidae	Acridotheres	Passeriformes	Sturnidae	Acridotheres_tristis	1	6	4	0.77815125	Ethiopian	South_Africa
Alectoris_chukar	76	Galliformes	Phasianidae	Alectoris	Galliformes	Phasianidae	Alectoris_chukar	0	580	4	2.763427994	Ethiopian	South_Africa
Aix_galericulata	453	Anseriformes	Anatidae	Aix	Anseriformes	Anatidae	Aix_galericulata	0	2	3	0.301029996	Ethiopian	South_Africa
Alectoris_chukar	474	Galliformes	Phasianidae	Alectoris	Galliformes	Phasianidae	Alectoris_chukar	1	6	4	0.77815125	Ethiopian	South_Africa
Psittacula_cyanocephala	683	Psittaciformes	Psittacidae	Psittacula	Psittaciformes	Psittaculidae	Psittacula_cyanocephala	0	2	1	0.301029996	Ethiopian	South_Africa
Corvus_frugilegus	954	Passeriformes	Corvidae	Corvus	Passeriformes	Corvidae	Corvus_frugilegus	0	200	4	2.301029996	Ethiopian	South_Africa
Fringilla_coelebs	1073	Passeriformes	Fringillidae	Fringilla	Passeriformes	Fringillidae	Fringilla_coelebs	1	200	4	2.301029996	Ethiopian	South_Africa
Sturnus_vulgaris	1485	Passeriformes	Sturnidae	Sturnus	Passeriformes	Sturnidae	Sturnus_vulgaris	1	18	4	1.255272505	Ethiopian	South_Africa
Paroaria_coronata	1653	Passeriformes	Fringillidae	Paroaria	Passeriformes	Thraupidae	Paroaria_coronata	0	6	2	0.77815125	Ethiopian	South_Africa
Paroaria_coronata	3246	Passeriformes	Fringillidae	Paroaria	Passeriformes	Thraupidae	Paroaria_coronata	0	6	2	0.77815125	Ethiopian	South_Africa
Colinus_virginianus	935	Galliformes	Odontophoridae	Colinus	Galliformes	Odontophoridae	Colinus_virginianus	0	5000	3	3.698970004	Palaearctic	Sweden
Agapornis_fischeri	1681	Psittaciformes	Psittacidae	Agapornis	Psittaciformes	Psittaculidae	Agapornis_fischeri	1	200	1	2.301029996	Ethiopian	Tanzania
Agapornis_personatus	1682	Psittaciformes	Psittacidae	Agapornis	Psittaciformes	Psittaculidae	Agapornis_personatus	1	200	1	2.301029996	Ethiopian	Tanzania
Tiaris_canora	708	Passeriformes	Fringillidae	Tiaris	Passeriformes	Thraupidae	Phonipara_canora	1	300	1	2.477121255	Nearctic	The_Bahamas
Alopochen_aegyptiacus	488	Anseriformes	Anatidae	Alopochen	Anseriformes	Anatidae	Alopochen_aegyptiacus	1	8	3	0.903089987	Palaearctic	The_Netherlands
Anser_indicus	2802	Anseriformes	Anatidae	Anser	Anseriformes	Anatidae	Anser_indicus	1	2	2	0.301029996	Palaearctic	The_Netherlands
Corvus_splendens	3005	Passeriformes	Corvidae	Corvus	Passeriformes	Corvidae	Corvus_splendens	1	2	2	0.301029996	Palaearctic	The_Netherlands
Pycnonotus_cafer	1833	Passeriformes	Pycnonotidae	Pycnonotus	Passeriformes	Pycnonotidae_	Pycnonotus_cafer	1	2	3	0.301029996	Australasia	Tonga
Gallus_gallus	1093	Galliformes	Phasianidae	Gallus	Galliformes	Phasianidae	Gallus_gallus	0	4	2	0.602059991	Nearctic	Trinidad_and_Tobago
Numida_meleagris	1236	Galliformes	Numididae	Numida	Galliformes	Numididae	Numida_meleagris	0	2	2	0.301029996	Nearctic	Trinidad_and_Tobago
Dendrocygna_autumnalis	1615	Anseriformes	Dendrocygnidae	Dendrocygna	Anseriformes	Anatidae	Dendrocygna_autumnalis	0	243	2	2.385606274	Nearctic	Trinidad_and_Tobago
Dendrocygna_autumnalis	1616	Anseriformes	Dendrocygnidae	Dendrocygna	Anseriformes	Anatidae	Dendrocygna_autumnalis	0	11	2	1.041392685	Nearctic	Trinidad_and_Tobago
Alectoris_graeca	481	Galliformes	Phasianidae	Alectoris	Galliformes	Phasianidae	Alectoris_graeca	0	180	3	2.255272505	Palaearctic	Ukraine
Alectoris_graeca	482	Galliformes	Phasianidae	Alectoris	Galliformes	Phasianidae	Alectoris_graeca	1	180	3	2.255272505	Palaearctic	Ukraine
Rhea_americana	2453	Struthioniformes	Rheidae	Rhea	Rheiformes	Rheidae	Rhea_americana	0	30	2	1.477121255	Palaearctic	Ukraine
Phasianus_colchicus	3181	Galliformes	Phasianidae	Phasianus	Galliformes	Phasianidae	Phasianus_colchicus	0	445	4	2.648360011	Palaearctic	Ukraine
Alauda_arvensis	46	Passeriformes	Alaudidae	Alauda	Passeriformes	Alaudidae	Alauda_arvensis	0	200	4	2.301029996	Nearctic	USA
Alectoris_chukar	53	Galliformes	Phasianidae	Alectoris	Galliformes	Phasianidae	Alectoris_chukar	1	4600	4	3.662757832	Nearctic	USA
Alectoris_chukar	54	Galliformes	Phasianidae	Alectoris	Galliformes	Phasianidae	Alectoris_chukar	0	17	4	1.230448921	Nearctic	USA
Alectoris_chukar	59	Galliformes	Phasianidae	Alectoris	Galliformes	Phasianidae	Alectoris_chukar	0	84414	4	4.92641448	Nearctic	USA
Alectoris_chukar	60	Galliformes	Phasianidae	Alectoris	Galliformes	Phasianidae	Alectoris_chukar	0	1900	4	3.278753601	Nearctic	USA
Alectoris_chukar	61	Galliformes	Phasianidae	Alectoris	Galliformes	Phasianidae	Alectoris_chukar	0	175	4	2.243038049	Nearctic	USA
Alectoris_chukar	62	Galliformes	Phasianidae	Alectoris	Galliformes	Phasianidae	Alectoris_chukar	0	2021	4	3.305566314	Nearctic	USA
Alectoris_chukar	63	Galliformes	Phasianidae	Alectoris	Galliformes	Phasianidae	Alectoris_chukar	0	17	4	1.230448921	Nearctic	USA
Alectoris_chukar	81	Galliformes	Phasianidae	Alectoris	Galliformes	Phasianidae	Alectoris_chukar	1	333	4	2.522444234	Nearctic	USA
Alectoris_chukar	82	Galliformes	Phasianidae	Alectoris	Galliformes	Phasianidae	Alectoris_chukar	1	25000	4	4.397940009	Nearctic	USA
Alectoris_chukar	84	Galliformes	Phasianidae	Alectoris	Galliformes	Phasianidae	Alectoris_chukar	1	5000	4	3.698970004	Nearctic	USA
Alectoris_chukar	85	Galliformes	Phasianidae	Alectoris	Galliformes	Phasianidae	Alectoris_chukar	0	13	4	1.113943352	Nearctic	USA
Alectoris_chukar	86	Galliformes	Phasianidae	Alectoris	Galliformes	Phasianidae	Alectoris_chukar	0	23	4	1.361727836	Nearctic	USA
Alectoris_chukar	87	Galliformes	Phasianidae	Alectoris	Galliformes	Phasianidae	Alectoris_chukar	0	50	4	1.698970004	Nearctic	USA
Alectoris_chukar	88	Galliformes	Phasianidae	Alectoris	Galliformes	Phasianidae	Alectoris_chukar	0	50	4	1.698970004	Nearctic	USA
Alectoris_chukar	90	Galliformes	Phasianidae	Alectoris	Galliformes	Phasianidae	Alectoris_chukar	0	41	4	1.612783857	Nearctic	USA
Alectoris_chukar	91	Galliformes	Phasianidae	Alectoris	Galliformes	Phasianidae	Alectoris_chukar	0	28	4	1.447158031	Nearctic	USA
Alectoris_chukar	92	Galliformes	Phasianidae	Alectoris	Galliformes	Phasianidae	Alectoris_chukar	0	15	4	1.176091259	Nearctic	USA
Alectoris_chukar	93	Galliformes	Phasianidae	Alectoris	Galliformes	Phasianidae	Alectoris_chukar	0	15	4	1.176091259	Nearctic	USA
Alectoris_chukar	94	Galliformes	Phasianidae	Alectoris	Galliformes	Phasianidae	Alectoris_chukar	0	38	4	1.579783597	Nearctic	USA
Alectoris_chukar	95	Galliformes	Phasianidae	Alectoris	Galliformes	Phasianidae	Alectoris_chukar	0	100	4	2	Nearctic	USA
Alectoris_chukar	96	Galliformes	Phasianidae	Alectoris	Galliformes	Phasianidae	Alectoris_chukar	0	8	4	0.903089987	Nearctic	USA
Alectoris_chukar	97	Galliformes	Phasianidae	Alectoris	Galliformes	Phasianidae	Alectoris_chukar	0	50	4	1.698970004	Nearctic	USA
Alectoris_chukar	98	Galliformes	Phasianidae	Alectoris	Galliformes	Phasianidae	Alectoris_chukar	0	8	4	0.903089987	Nearctic	USA
Alectoris_chukar	99	Galliformes	Phasianidae	Alectoris	Galliformes	Phasianidae	Alectoris_chukar	0	76	4	1.880813592	Nearctic	USA
Alectoris_chukar	100	Galliformes	Phasianidae	Alectoris	Galliformes	Phasianidae	Alectoris_chukar	1	17455	4	4.241919853	Nearctic	USA
Bonasa_bonasia	127	Galliformes	Phasianidae	Bonasa	Galliformes	Phasianidae	Tetrastes_bonasia	0	31	1	1.491361694	Nearctic	USA
Bonasa_umbellus	130	Galliformes	Phasianidae	Bonasa	Galliformes	Phasianidae	Bonasa_umbellus	1	68	4	1.832508913	Nearctic	USA
Bonasa_umbellus	131	Galliformes	Phasianidae	Bonasa	Galliformes	Phasianidae	Bonasa_umbellus	1	50	4	1.698970004	Nearctic	USA
Bonasa_umbellus	133	Galliformes	Phasianidae	Bonasa	Galliformes	Phasianidae	Bonasa_umbellus	1	82	4	1.913813852	Nearctic	USA
Bonasa_umbellus	134	Galliformes	Phasianidae	Bonasa	Galliformes	Phasianidae	Bonasa_umbellus	0	346	4	2.539076099	Nearctic	USA
Bonasa_umbellus	135	Galliformes	Phasianidae	Bonasa	Galliformes	Phasianidae	Bonasa_umbellus	0	50	4	1.698970004	Nearctic	USA
Bonasa_umbellus	136	Galliformes	Phasianidae	Bonasa	Galliformes	Phasianidae	Bonasa_umbellus	0	27	4	1.431363764	Nearctic	USA
Bonasa_umbellus	137	Galliformes	Phasianidae	Bonasa	Galliformes	Phasianidae	Bonasa_umbellus	0	53	4	1.72427587	Nearctic	USA
Bonasa_umbellus	138	Galliformes	Phasianidae	Bonasa	Galliformes	Phasianidae	Bonasa_umbellus	0	56	4	1.748188027	Nearctic	USA
Callipepla_squamata	151	Galliformes	Odontophoridae	Callipepla	Galliformes	Odontophoridae	Callipepla_squamata	0	118	3	2.071882007	Nearctic	USA
Chrysolophus_pictus	179	Galliformes	Phasianidae	Chrysolophus	Galliformes	Phasianidae	Chrysolophus_pictus	0	16	3	1.204119983	Nearctic	USA
Chrysolophus_pictus	180	Galliformes	Phasianidae	Chrysolophus	Galliformes	Phasianidae	Chrysolophus_pictus	0	100	3	2	Nearctic	USA
Coturnix_japonica	204	Galliformes	Phasianidae	Coturnix	Galliformes	Phasianidae	Coturnix_japonica	0	1498	2	3.175511813	Nearctic	USA
Coturnix_japonica	206	Galliformes	Phasianidae	Coturnix	Galliformes	Phasianidae	Coturnix_japonica	0	24147	2	4.382863182	Nearctic	USA
Coturnix_japonica	210	Galliformes	Phasianidae	Coturnix	Galliformes	Phasianidae	Coturnix_japonica	0	500	2	2.698970004	Nearctic	USA
Coturnix_japonica	211	Galliformes	Phasianidae	Coturnix	Galliformes	Phasianidae	Coturnix_japonica	0	200	2	2.301029996	Nearctic	USA
Crax_rubra	213	Craciformes	Cracidae	Crax	Galliformes	Cracidae	Crax_rubra	0	9	1	0.954242509	Nearctic	USA
Cygnus_olor	217	Anseriformes	Anatidae	Cygnus	Anseriformes	Anatidae	Cygnus_olor	1	2	4	0.301029996	Nearctic	USA
Cygnus_olor	219	Anseriformes	Anatidae	Cygnus	Anseriformes	Anatidae	Cygnus_olor	1	2	4	0.301029996	Nearctic	USA
Callipepla_californica	298	Galliformes	Odontophoridae	Callipepla	Galliformes	Odontophoridae	Callipepla_californica	0	18	4	1.255272505	Nearctic	USA
Lophura_leucomelanos	299	Galliformes	Phasianidae	Lophura	Galliformes	Phasianidae	Lophura_leucomelanos	0	12	3	1.079181246	Nearctic	USA
Ortalis_vetula	328	Craciformes	Cracidae	Ortalis	Galliformes	Cracidae	Ortalis_vetula	1	42	1	1.62324929	Nearctic	USA
Tympanuchus_phasianellus	338	Galliformes	Phasianidae	Tympanuchus	Galliformes	Phasianidae	Tympanuchus_phasianellus	0	72	2	1.857332496	Nearctic	USA
Perdix_perdix	348	Galliformes	Phasianidae	Perdix	Galliformes	Phasianidae	Perdix_perdix	1	7500	4	3.875061263	Nearctic	USA
Perdix_perdix	354	Galliformes	Phasianidae	Perdix	Galliformes	Phasianidae	Perdix_perdix	0	200	4	2.301029996	Nearctic	USA
Phasianus_colchicus	365	Galliformes	Phasianidae	Phasianus	Galliformes	Phasianidae	Phasianus_colchicus	1	8	4	0.903089987	Nearctic	USA
Sylvia_atricapilla	395	Passeriformes	Sylviidae	Sylvia	Passeriformes	Sylviidae	Sylvia_atricapilla	0	124	2	2.093421685	Nearctic	USA
Tetrao_tetrix	405	Galliformes	Phasianidae	Tetrao	Galliformes	Phasianidae	Lyrurus_tetrix	0	18	2	1.255272505	Nearctic	USA
Tetrao_tetrix	406	Galliformes	Phasianidae	Tetrao	Galliformes	Phasianidae	Lyrurus_tetrix	0	6	2	0.77815125	Nearctic	USA
Tetrao_urogallus	412	Galliformes	Phasianidae	Tetrao	Galliformes	Phasianidae	Tetrao_urogallus	0	12	2	1.079181246	Nearctic	USA
Tetrao_urogallus	413	Galliformes	Phasianidae	Tetrao	Galliformes	Phasianidae	Tetrao_urogallus	0	12	2	1.079181246	Nearctic	USA
Tetrao_urogallus	414	Galliformes	Phasianidae	Tetrao	Galliformes	Phasianidae	Tetrao_urogallus	0	26	2	1.414973348	Nearctic	USA
Tinamus_major	415	Tinamiformes	Tinamidae	Tinamus	Tinamiformes	Tinamidae	Tinamus_major	0	15	1	1.176091259	Nearctic	USA
Alectoris_barbara	455	Galliformes	Phasianidae	Alectoris	Galliformes	Phasianidae	Alectoris_barbara	0	3000	2	3.477121255	Nearctic	USA
Alectoris_barbara	456	Galliformes	Phasianidae	Alectoris	Galliformes	Phasianidae	Alectoris_barbara	0	316	2	2.499687083	Nearctic	USA
Alectoris_barbara	457	Galliformes	Phasianidae	Alectoris	Galliformes	Phasianidae	Alectoris_barbara	0	475	2	2.67669361	Nearctic	USA
Alectoris_barbara	465	Galliformes	Phasianidae	Alectoris	Galliformes	Phasianidae	Alectoris_barbara	0	150	2	2.176091259	Nearctic	USA
Alectoris_chukar	467	Galliformes	Phasianidae	Alectoris	Galliformes	Phasianidae	Alectoris_chukar	0	17550	4	4.244277121	Nearctic	USA
Alectoris_chukar	475	Galliformes	Phasianidae	Alectoris	Galliformes	Phasianidae	Alectoris_chukar	1	76000	4	4.880813592	Nearctic	USA
Alectoris_rufa	483	Galliformes	Phasianidae	Alectoris	Galliformes	Phasianidae	Alectoris_rufa	0	341	3	2.532754379	Nearctic	USA
Alectoris_rufa	484	Galliformes	Phasianidae	Alectoris	Galliformes	Phasianidae	Alectoris_rufa	0	3216	3	3.50731604	Nearctic	USA
Alectoris_rufa	485	Galliformes	Phasianidae	Alectoris	Galliformes	Phasianidae	Alectoris_rufa	0	3463	3	3.539452492	Nearctic	USA
Alectoris_rufa	486	Galliformes	Phasianidae	Alectoris	Galliformes	Phasianidae	Alectoris_rufa	0	248	3	2.394451681	Nearctic	USA
Alectoris_rufa	487	Galliformes	Phasianidae	Alectoris	Galliformes	Phasianidae	Alectoris_rufa	0	220	3	2.342422681	Nearctic	USA
Amazona_autumnalis	498	Psittaciformes	Psittacidae	Amazona	Psittaciformes	Psittacidae	Amazona_autumnalis	1	2	1	0.301029996	Nearctic	USA
Brotogeris_jugularis	541	Psittaciformes	Psittacidae	Brotogeris	Psittaciformes	Psittacidae	Brotogeris__jugularis	0	7	1	0.84509804	Nearctic	USA
Estrilda_melpoda	603	Passeriformes	Passeridae	Estrilda	Passeriformes	Estrildidae	Estrilda_melpoda	1	15	2	1.176091259	Nearctic	USA
Eudromia_elegans	605	Tinamiformes	Tinamidae	Eudromia_	Tinamiformes	Tinamidae	Eudromia_elegans	0	217	2	2.336459734	Nearctic	USA
Eudromia_elegans	606	Tinamiformes	Tinamidae	Eudromia_	Tinamiformes	Tinamidae	Eudromia_elegans	0	256	2	2.408239965	Nearctic	USA
Francolinus_erckelii	615	Galliformes	Phasianidae	Francolinus	Galliformes	Phasianidae	Pternistis_erckelii	0	64	4	1.806179974	Nearctic	USA
Lonchura_malacca	638	Passeriformes	Passeridae	Lonchura_	Passeriformes	Estrildidae	Lonchura_malacca	0	2	2	0.301029996	Nearctic	USA
Myiopsitta_monachus	653	Psittaciformes	Psittacidae	Myiopsitta	Psittaciformes	Psittacidae	Myiopsitta_monachus	0	6	3	0.77815125	Nearctic	USA
Nothoprocta_perdicaria	665	Tinamiformes	Tinamidae	Nothoprocta_	Tinamiformes	Tinamidae	Nothoprocta_perdicaria	0	12004	2	4.079325987	Nearctic	USA
Nothura_darwinii	666	Tinamiformes	Tinamidae	Nothura	Tinamiformes	Tinamidae	Nothura_darwinii	0	1000	1	3	Nearctic	USA
Perdix_perdix	675	Galliformes	Phasianidae	Perdix	Galliformes	Phasianidae	Perdix_perdix	0	67	4	1.826074803	Nearctic	USA
Rhynchotus_rufescens	694	Tinamiformes	Tinamidae	Rhynchotus	Tinamiformes	Tinamidae	Rhynchotus_rufescens	0	110	1	2.041392685	Nearctic	USA
Tetraogallus_himalayensis	707	Galliformes	Phasianidae	Tetraogallus	Galliformes	Phasianidae	Tetraogallus_himalayensis	1	2025	3	3.306425028	Nearctic	USA
Alauda_arvensis	745	Passeriformes	Alaudidae	Alauda	Passeriformes	Alaudidae	Alauda_arvensis	0	150	4	2.176091259	Nearctic	USA
Alauda_arvensis	746	Passeriformes	Alaudidae	Alauda	Passeriformes	Alaudidae	Alauda_arvensis	0	274	4	2.437750563	Nearctic	USA
Alauda_arvensis	747	Passeriformes	Alaudidae	Alauda	Passeriformes	Alaudidae	Alauda_arvensis	0	48	4	1.681241237	Nearctic	USA
Alauda_arvensis	764	Passeriformes	Alaudidae	Alauda	Passeriformes	Alaudidae	Alauda_arvensis	0	200	4	2.301029996	Nearctic	USA
Alectoris_chukar	771	Galliformes	Phasianidae	Alectoris	Galliformes	Phasianidae	Alectoris_chukar	1	5365	4	3.729569726	Nearctic	USA
Bonasa_umbellus	824	Galliformes	Phasianidae	Bonasa	Galliformes	Phasianidae	Bonasa_umbellus	0	85	4	1.929418926	Nearctic	USA
Callipepla_gambelii	829	Galliformes	Odontophoridae	Callipepla	Galliformes	Odontophoridae	Callipepla_gambelii	0	240	4	2.380211242	Nearctic	USA
Callipepla_gambelii	830	Galliformes	Odontophoridae	Callipepla	Galliformes	Odontophoridae	Callipepla_gambelii	0	700	4	2.84509804	Nearctic	USA
Callipepla_gambelii	832	Galliformes	Odontophoridae	Callipepla	Galliformes	Odontophoridae	Callipepla_gambelii	0	320	4	2.505149978	Nearctic	USA
Callipepla_gambelii	833	Galliformes	Odontophoridae	Callipepla	Galliformes	Odontophoridae	Callipepla_gambelii	0	180	4	2.255272505	Nearctic	USA
Callipepla_gambelii	835	Galliformes	Odontophoridae	Callipepla	Galliformes	Odontophoridae	Callipepla_gambelii	1	1000	4	3	Nearctic	USA
Cardinalis_cardinalis	840	Passeriformes	Fringillidae	Cardinalis	Passeriformes	Cardinalidae	Cardinalis_cardinalis	0	6	1	0.77815125	Nearctic	USA
Carduelis_cannabina	849	Passeriformes	Fringillidae	Carduelis	Passeriformes	Fringillidae	Linaria_cannabina	0	70	2	1.84509804	Nearctic	USA
Carduelis_cannabina	850	Passeriformes	Fringillidae	Carduelis	Passeriformes	Fringillidae	Linaria_cannabina	0	70	2	1.84509804	Nearctic	USA
Carduelis_carduelis	857	Passeriformes	Fringillidae	Carduelis	Passeriformes	Fringillidae	Carduelis_carduelis	0	96	4	1.982271233	Nearctic	USA
Carduelis_carduelis	869	Passeriformes	Fringillidae	Carduelis	Passeriformes	Fringillidae	Carduelis_carduelis	0	60	4	1.77815125	Nearctic	USA
Carduelis_chloris	881	Passeriformes	Fringillidae	Carduelis	Passeriformes	Fringillidae	Chloris_chloris	0	30	4	1.477121255	Nearctic	USA
Carduelis_spinus	891	Passeriformes	Fringillidae	Carduelis	Passeriformes	Fringillidae	Spinus_spinus	0	80	2	1.903089987	Nearctic	USA
Chrysolophus_pictus	913	Galliformes	Phasianidae	Chrysolophus	Galliformes	Phasianidae	Chrysolophus_pictus	0	26	3	1.414973348	Nearctic	USA
Chrysolophus_pictus	914	Galliformes	Phasianidae	Chrysolophus	Galliformes	Phasianidae	Chrysolophus_pictus	0	100	3	2	Nearctic	USA
Coturnix_coturnix	967	Galliformes	Phasianidae	Coturnix	Galliformes	Phasianidae	Coturnix_coturnix	0	200	2	2.301029996	Nearctic	USA
Coturnix_coturnix	969	Galliformes	Phasianidae	Coturnix	Galliformes	Phasianidae	Coturnix_coturnix	0	189	2	2.276461804	Nearctic	USA
Coturnix_coturnix	970	Galliformes	Phasianidae	Coturnix	Galliformes	Phasianidae	Coturnix_coturnix	0	189	2	2.276461804	Nearctic	USA
Erithacus_rubecula	1026	Passeriformes	Muscicapidae	Erithacus	Passeriformes	Muscicapidae	Erithacus_rubecula	0	24	2	1.380211242	Nearctic	USA
Erithacus_rubecula	1034	Passeriformes	Muscicapidae	Erithacus	Passeriformes	Muscicapidae	Erithacus_rubecula	0	10	2	1	Nearctic	USA
Fringilla_coelebs	1066	Passeriformes	Fringillidae	Fringilla	Passeriformes	Fringillidae	Fringilla_coelebs	0	100	4	2	Nearctic	USA
Fringilla_coelebs	1077	Passeriformes	Fringillidae	Fringilla	Passeriformes	Fringillidae	Fringilla_coelebs	0	200	4	2.301029996	Nearctic	USA
Callipepla_californica	1134	Galliformes	Odontophoridae	Callipepla	Galliformes	Odontophoridae	Callipepla_californica	1	144	4	2.158362492	Nearctic	USA
Callipepla_californica	1138	Galliformes	Odontophoridae	Callipepla	Galliformes	Odontophoridae	Callipepla_californica	0	30	4	1.477121255	Nearctic	USA
Callipepla_californica	1171	Galliformes	Odontophoridae	Callipepla	Galliformes	Odontophoridae	Callipepla_californica	1	1234	4	3.09131516	Nearctic	USA
Callipepla_californica	1172	Galliformes	Odontophoridae	Callipepla	Galliformes	Odontophoridae	Callipepla_californica	0	252	4	2.401400541	Nearctic	USA
Callipepla_californica	1175	Galliformes	Odontophoridae	Callipepla	Galliformes	Odontophoridae	Callipepla_californica	0	468	4	2.670245853	Nearctic	USA
Lullula_arborea	1186	Passeriformes	Alaudidae	Lullula	Passeriformes	Alaudidae	Lullula_arborea	0	24	2	1.380211242	Nearctic	USA
Luscinia_megarhynchos	1187	Passeriformes	Muscicapidae	Luscinia	Passeriformes	Muscicapidae	Luscinia_megarhynchos	0	100	2	2	Nearctic	USA
Mimus_polyglottos	1215	Passeriformes	Sturnidae	Mimus	Passeriformes	Mimidae_	Mimus_polyglottos	1	86	1	1.934498451	Nearctic	USA
Numida_meleagris	1226	Galliformes	Numididae	Numida	Galliformes	Numididae	Numida_meleagris	0	40	2	1.602059991	Nearctic	USA
Passer_domesticus	1280	Passeriformes	Passeridae	Passer	Passeridae	Passeridae	Passer_domesticus	1	100	4	2	Nearctic	USA
Passer_domesticus	1281	Passeriformes	Passeridae	Passer	Passeridae	Passeridae	Passer_domesticus	0	16	4	1.204119983	Nearctic	USA
Passer_domesticus	1282	Passeriformes	Passeridae	Passer	Passeridae	Passeridae	Passer_domesticus	1	1000	4	3	Nearctic	USA
Passer_montanus	1308	Passeriformes	Passeridae	Passer	Passeridae	Passeridae	Passer_montanus	1	20	4	1.301029996	Nearctic	USA
Tympanuchus_phasianellus	1324	Galliformes	Phasianidae	Tympanuchus	Galliformes	Phasianidae	Tympanuchus_phasianellus	0	146	2	2.164352856	Nearctic	USA
Perdix_perdix	1329	Galliformes	Phasianidae	Perdix	Galliformes	Phasianidae	Perdix_perdix	0	12000	4	4.079181246	Nearctic	USA
Perdix_perdix	1330	Galliformes	Phasianidae	Perdix	Galliformes	Phasianidae	Perdix_perdix	0	62008	4	4.792447724	Nearctic	USA
Phasianus_colchicus	1348	Galliformes	Phasianidae	Phasianus	Galliformes	Phasianidae	Phasianus_colchicus	0	40000	4	4.602059991	Nearctic	USA
Phasianus_colchicus	1361	Galliformes	Phasianidae	Phasianus	Galliformes	Phasianidae	Phasianus_colchicus	1	4114235	4	6.614289094	Nearctic	USA
Phasianus_colchicus	1363	Galliformes	Phasianidae	Phasianus	Galliformes	Phasianidae	Phasianus_colchicus	1	4120	4	3.614897216	Nearctic	USA
Phasianus_colchicus	1364	Galliformes	Phasianidae	Phasianus	Galliformes	Phasianidae	Phasianus_colchicus	0	12	4	1.079181246	Nearctic	USA
Phasianus_colchicus	1392	Galliformes	Phasianidae	Phasianus	Galliformes	Phasianidae	Phasianus_colchicus	0	60	4	1.77815125	Nearctic	USA
Pterocles_exustus	1419	Ciconiiformes	Pteroclidae	Pterocles	Pterocliformes	Pteroclididae	Pterocles_exustus	0	2030	3	3.307496038	Nearctic	USA
Pyrrhula_pyrrhula	1430	Passeriformes	Fringillidae	Pyrrhula	Passeriformes	Fringillidae	Pyrrhula_pyrrhula	0	40	2	1.602059991	Nearctic	USA
Sturnus_vulgaris	1476	Passeriformes	Sturnidae	Sturnus	Passeriformes	Sturnidae	Sturnus_vulgaris	1	160	4	2.204119983	Nearctic	USA
Sturnus_vulgaris	1490	Passeriformes	Sturnidae	Sturnus	Passeriformes	Sturnidae	Sturnus_vulgaris	0	70	4	1.84509804	Nearctic	USA
Syrmaticus_soemmerringii	1502	Galliformes	Phasianidae	Syrmaticus	Galliformes	Phasianidae	Syrmaticus_soemmerringi	0	6	1	0.77815125	Nearctic	USA
Tetrao_urogallus	1512	Galliformes	Phasianidae	Tetrao	Galliformes	Phasianidae	Tetrao_urogallus	0	71	2	1.851258349	Nearctic	USA
Tetrao_urogallus	1513	Galliformes	Phasianidae	Tetrao	Galliformes	Phasianidae	Tetrao_urogallus	0	4	2	0.602059991	Nearctic	USA
Turdus_merula	1514	Passeriformes	Muscicapidae	Turdus	Passeriformes	Turdidae_	Turdus_merula	0	12	4	1.079181246	Nearctic	USA
Turdus_merula	1523	Passeriformes	Muscicapidae	Turdus	Passeriformes	Turdidae_	Turdus_merula	0	35	4	1.544068044	Nearctic	USA
Turdus_philomelos	1524	Passeriformes	Muscicapidae	Turdus	Passeriformes	Turdidae_	Turdus_philomelos	0	12	4	1.079181246	Nearctic	USA
Turdus_philomelos	1536	Passeriformes	Muscicapidae	Turdus	Passeriformes	Turdidae_	Turdus_philomelos	0	60	4	1.77815125	Nearctic	USA
Alectoris_rufa	1563	Galliformes	Phasianidae	Alectoris	Galliformes	Phasianidae	Alectoris_rufa	0	548	3	2.738780558	Nearctic	USA
Francolinus_francolinus	1569	Galliformes	Phasianidae	Francolinus	Galliformes	Phasianidae	Francolinus_francolinus	0	421	4	2.624282096	Nearctic	USA
Francolinus_francolinus	1571	Galliformes	Phasianidae	Francolinus	Galliformes	Phasianidae	Francolinus_francolinus	0	609	4	2.784617293	Nearctic	USA
Francolinus_francolinus	1572	Galliformes	Phasianidae	Francolinus	Galliformes	Phasianidae	Francolinus_francolinus	0	2066	4	3.315130317	Nearctic	USA
Francolinus_pondicerianus	1574	Galliformes	Phasianidae	Francolinus	Galliformes	Phasianidae	Francolinus_pondicerianus	0	5171	4	3.713574538	Nearctic	USA
Syrmaticus_reevesii	1581	Galliformes	Phasianidae	Syrmaticus	Galliformes	Phasianidae	Syrmaticus_reevesii	0	247	2	2.392696953	Nearctic	USA
Syrmaticus_reevesii	1582	Galliformes	Phasianidae	Syrmaticus	Galliformes	Phasianidae	Syrmaticus_reevesii	0	7674	2	3.885021795	Nearctic	USA
Syrmaticus_reevesii	1583	Galliformes	Phasianidae	Syrmaticus	Galliformes	Phasianidae	Syrmaticus_reevesii	0	21735	2	4.337159645	Nearctic	USA
Alectoris_chukar	1587	Galliformes	Phasianidae	Alectoris	Galliformes	Phasianidae	Alectoris_chukar	1	5841	4	3.766487206	Nearctic	USA
Alectoris_rufa	1589	Galliformes	Phasianidae	Alectoris	Galliformes	Phasianidae	Alectoris_rufa	0	12985	3	4.113441954	Nearctic	USA
Alectoris_rufa	1592	Galliformes	Phasianidae	Alectoris	Galliformes	Phasianidae	Alectoris_rufa	0	330	3	2.51851394	Nearctic	USA
Alectoris_rufa	1593	Galliformes	Phasianidae	Alectoris	Galliformes	Phasianidae	Alectoris_rufa	0	11727	3	4.069186925	Nearctic	USA
Amazona_finschi	1597	Psittaciformes	Psittacidae	Amazona	Psittaciformes	Psittacidae	Amazona_finschi	1	22	1	1.342422681	Nearctic	USA
Francolinus_francolinus	1619	Galliformes	Phasianidae	Francolinus	Galliformes	Phasianidae	Francolinus_francolinus	0	1632	4	3.212720154	Nearctic	USA
Francolinus_francolinus	1620	Galliformes	Phasianidae	Francolinus	Galliformes	Phasianidae	Francolinus_francolinus	1	3577	4	3.55351894	Nearctic	USA
Francolinus_pondicerianus	1621	Galliformes	Phasianidae	Francolinus	Galliformes	Phasianidae	Francolinus_pondicerianus	0	2938	4	3.468051791	Nearctic	USA
Gallus_gallus	1623	Galliformes	Phasianidae	Gallus	Galliformes	Phasianidae	Gallus_gallus	0	1813	2	3.258397804	Nearctic	USA
Gallus_gallus	1624	Galliformes	Phasianidae	Gallus	Galliformes	Phasianidae	Gallus_gallus	0	2108	2	3.323870607	Nearctic	USA
Gallus_gallus	1625	Galliformes	Phasianidae	Gallus	Galliformes	Phasianidae	Gallus_gallus	0	1380	2	3.139879086	Nearctic	USA
Lophura_leucomelanos	1632	Galliformes	Phasianidae	Lophura	Galliformes	Phasianidae	Lophura_leucomelanos	0	1124	3	3.050766311	Nearctic	USA
Lophura_leucomelanos	1633	Galliformes	Phasianidae	Lophura	Galliformes	Phasianidae	Lophura_leucomelanos	0	1887	3	3.2757719	Nearctic	USA
Lophura_leucomelanos	1634	Galliformes	Phasianidae	Lophura	Galliformes	Phasianidae	Lophura_leucomelanos	0	1091	3	3.037824751	Nearctic	USA
Nandayus_nenday	1644	Psittaciformes	Psittacidae	Nandayus	Psittaciformes	Psittacidae	Aratinga_nenday	1	2	2	0.301029996	Nearctic	USA
Nothoprocta_ornata	1648	Tinamiformes	Tinamidae	Nothoprocta_	Tinamiformes	Tinamidae	Nothoprocta_ornata	0	473	1	2.674861141	Nearctic	USA
Nothura_maculosa	1649	Tinamiformes	Tinamidae	Nothura	Tinamiformes	Tinamidae	Nothura__maculosa	0	47	2	1.672097858	Nearctic	USA
Nothura_maculosa	1650	Tinamiformes	Tinamidae	Nothura	Tinamiformes	Tinamidae	Nothura__maculosa	0	128	2	2.10720997	Nearctic	USA
Perdix_perdix	1657	Galliformes	Phasianidae	Perdix	Galliformes	Phasianidae	Perdix_perdix	0	2056	4	3.31302311	Nearctic	USA
Phasianus_colchicus	1659	Galliformes	Phasianidae	Phasianus	Galliformes	Phasianidae	Phasianus_colchicus	0	9000	4	3.954242509	Nearctic	USA
Syrmaticus_reevesii	1669	Galliformes	Phasianidae	Syrmaticus	Galliformes	Phasianidae	Syrmaticus_reevesii	0	3721	2	3.57065967	Nearctic	USA
Zenaida_asiatica	1673	Columbiformes	Columbidae	Zenaida	Columbiformes	Columbidae	Zenaida_asiatica	1	25	3	1.397940009	Nearctic	USA
Bonasa_umbellus	1711	Galliformes	Phasianidae	Bonasa	Galliformes	Phasianidae	Bonasa_umbellus	0	123	4	2.089905111	Nearctic	USA
Callipepla_squamata	1720	Galliformes	Odontophoridae	Callipepla	Galliformes	Odontophoridae	Callipepla_squamata	1	417	3	2.620136055	Nearctic	USA
Columba_palumbus	1730	Columbiformes	Columbidae	Columba	Columbiformes	Columbidae	Columba_palumbus	0	30	1	1.477121255	Nearctic	USA
Cygnus_olor	1741	Anseriformes	Anatidae	Cygnus	Anseriformes	Anatidae	Cygnus_olor	1	544	4	2.7355989	Nearctic	USA
Lophura_leucomelanos	1774	Galliformes	Phasianidae	Lophura	Galliformes	Phasianidae	Lophura_leucomelanos	0	10	3	1	Nearctic	USA
Luscinia_megarhynchos	1778	Passeriformes	Muscicapidae	Luscinia	Passeriformes	Muscicapidae	Luscinia_megarhynchos	0	1000	2	3	Nearctic	USA
Numida_meleagris	1786	Galliformes	Numididae	Numida	Galliformes	Numididae	Numida_meleagris	0	278	2	2.444044796	Nearctic	USA
Perdix_perdix	1806	Galliformes	Phasianidae	Perdix	Galliformes	Phasianidae	Perdix_perdix	1	4405	4	3.643945913	Nearctic	USA
Perdix_perdix	1807	Galliformes	Phasianidae	Perdix	Galliformes	Phasianidae	Perdix_perdix	1	27750	4	4.443262987	Nearctic	USA
Perdix_perdix	1808	Galliformes	Phasianidae	Perdix	Galliformes	Phasianidae	Perdix_perdix	1	32984	4	4.518303322	Nearctic	USA
Perdix_perdix	1810	Galliformes	Phasianidae	Perdix	Galliformes	Phasianidae	Perdix_perdix	1	924	4	2.965671971	Nearctic	USA
Perdix_perdix	1811	Galliformes	Phasianidae	Perdix	Galliformes	Phasianidae	Perdix_perdix	1	6000	4	3.77815125	Nearctic	USA
Perdix_perdix	1812	Galliformes	Phasianidae	Perdix	Galliformes	Phasianidae	Perdix_perdix	0	212	4	2.326335861	Nearctic	USA
Perdix_perdix	1813	Galliformes	Phasianidae	Perdix	Galliformes	Phasianidae	Perdix_perdix	0	145	4	2.161368002	Nearctic	USA
Perdix_perdix	1814	Galliformes	Phasianidae	Perdix	Galliformes	Phasianidae	Perdix_perdix	1	500	4	2.698970004	Nearctic	USA
Phasianus_colchicus	1815	Galliformes	Phasianidae	Phasianus	Galliformes	Phasianidae	Phasianus_colchicus	1	583878	4	5.766322112	Nearctic	USA
Phasianus_colchicus	1820	Galliformes	Phasianidae	Phasianus	Galliformes	Phasianidae	Phasianus_colchicus	1	285000	4	5.45484486	Nearctic	USA
Phasianus_colchicus	1824	Galliformes	Phasianidae	Phasianus	Galliformes	Phasianidae	Phasianus_colchicus	1	7000	4	3.84509804	Nearctic	USA
Alectoris_chukar	1897	Galliformes	Phasianidae	Alectoris	Galliformes	Phasianidae	Alectoris_chukar	0	27842	4	4.444700429	Nearctic	USA
Alectoris_chukar	1898	Galliformes	Phasianidae	Alectoris	Galliformes	Phasianidae	Alectoris_chukar	1	1368	4	3.136086097	Nearctic	USA
Cairina_moschata	1944	Anseriformes	Anatidae	Cairina	Anseriformes	Anatidae	Cairina_moschata	0	101	2	2.004321374	Nearctic	USA
Coturnix_japonica	1981	Galliformes	Phasianidae	Coturnix	Galliformes	Phasianidae	Coturnix_japonica	0	1000	2	3	Nearctic	USA
Francolinus_erckelii	2045	Galliformes	Phasianidae	Francolinus	Galliformes	Phasianidae	Pternistis_erckelii	0	244	4	2.387389826	Nearctic	USA
Francolinus_francolinus	2054	Galliformes	Phasianidae	Francolinus	Galliformes	Phasianidae	Francolinus_francolinus	0	403	4	2.605305046	Nearctic	USA
Francolinus_francolinus	2055	Galliformes	Phasianidae	Francolinus	Galliformes	Phasianidae	Francolinus_francolinus	0	1091	4	3.037824751	Nearctic	USA
Francolinus_francolinus	2056	Galliformes	Phasianidae	Francolinus	Galliformes	Phasianidae	Francolinus_francolinus	0	311	4	2.492760389	Nearctic	USA
Francolinus_francolinus	2057	Galliformes	Phasianidae	Francolinus	Galliformes	Phasianidae	Francolinus_francolinus	0	1896	4	3.277838333	Nearctic	USA
Francolinus_francolinus	2058	Galliformes	Phasianidae	Francolinus	Galliformes	Phasianidae	Francolinus_francolinus	1	231	4	2.36361198	Nearctic	USA
Francolinus_francolinus	2064	Galliformes	Phasianidae	Francolinus	Galliformes	Phasianidae	Francolinus_francolinus	0	1317	4	3.119585775	Nearctic	USA
Francolinus_francolinus	2065	Galliformes	Phasianidae	Francolinus	Galliformes	Phasianidae	Francolinus_francolinus	0	1499	4	3.175801633	Nearctic	USA
Francolinus_pondicerianus	2082	Galliformes	Phasianidae	Francolinus	Galliformes	Phasianidae	Francolinus_pondicerianus	0	277	4	2.442479769	Nearctic	USA
Francolinus_pondicerianus	2083	Galliformes	Phasianidae	Francolinus	Galliformes	Phasianidae	Francolinus_pondicerianus	0	2300	4	3.361727836	Nearctic	USA
Francolinus_pondicerianus	2084	Galliformes	Phasianidae	Francolinus	Galliformes	Phasianidae	Francolinus_pondicerianus	0	2574	4	3.410608543	Nearctic	USA
Francolinus_pondicerianus	2085	Galliformes	Phasianidae	Francolinus	Galliformes	Phasianidae	Francolinus_pondicerianus	0	1205	4	3.080987047	Nearctic	USA
Gallus_gallus	2096	Galliformes	Phasianidae	Gallus	Galliformes	Phasianidae	Gallus_gallus	0	469	2	2.671172843	Nearctic	USA
Gallus_gallus	2097	Galliformes	Phasianidae	Gallus	Galliformes	Phasianidae	Gallus_gallus	0	1151	2	3.061075324	Nearctic	USA
Gallus_gallus	2098	Galliformes	Phasianidae	Gallus	Galliformes	Phasianidae	Gallus_gallus	0	566	2	2.752816431	Nearctic	USA
Gallus_gallus	2099	Galliformes	Phasianidae	Gallus	Galliformes	Phasianidae	Gallus_gallus	0	1002	2	3.000867722	Nearctic	USA
Gallus_gallus	2122	Galliformes	Phasianidae	Gallus	Galliformes	Phasianidae	Gallus_gallus	0	1093	2	3.038620162	Nearctic	USA
Lagopus_lagopus	2156	Galliformes	Phasianidae	Lagopus	Galliformes	Phasianidae	Lagopus_lagopus	0	35	2	1.544068044	Nearctic	USA
Lagopus_lagopus	2157	Galliformes	Phasianidae	Lagopus	Galliformes	Phasianidae	Lagopus_lagopus	0	83	2	1.919078092	Nearctic	USA
Callipepla_californica	2204	Galliformes	Odontophoridae	Callipepla	Galliformes	Odontophoridae	Callipepla_californica	1	356	4	2.551449998	Nearctic	USA
Lophura_leucomelanos	2207	Galliformes	Phasianidae	Lophura	Galliformes	Phasianidae	Lophura_leucomelanos	0	2601	3	3.415140352	Nearctic	USA
Melopsittacus_undulatus	2240	Psittaciformes	Psittacidae	Melopsittacus	Psittaciformes	Psittaculidae	Melopsittachus_undulatus	1	20	3	1.301029996	Nearctic	USA
Tympanuchus_phasianellus	2347	Galliformes	Phasianidae	Tympanuchus	Galliformes	Phasianidae	Tympanuchus_phasianellus	0	1491	2	3.173477643	Nearctic	USA
Tympanuchus_phasianellus	2348	Galliformes	Phasianidae	Tympanuchus	Galliformes	Phasianidae	Tympanuchus_phasianellus	0	32	2	1.505149978	Nearctic	USA
Perdix_perdix	2353	Galliformes	Phasianidae	Perdix	Galliformes	Phasianidae	Perdix_perdix	0	2035	4	3.308564414	Nearctic	USA
Perdix_perdix	2356	Galliformes	Phasianidae	Perdix	Galliformes	Phasianidae	Perdix_perdix	1	18875	4	4.27588696	Nearctic	USA
Perdix_perdix	2357	Galliformes	Phasianidae	Perdix	Galliformes	Phasianidae	Perdix_perdix	1	4343	4	3.637789829	Nearctic	USA
Phasianus_colchicus	2364	Galliformes	Phasianidae	Phasianus	Galliformes	Phasianidae	Phasianus_colchicus	1	84505	4	4.926882406	Nearctic	USA
Phasianus_colchicus	2365	Galliformes	Phasianidae	Phasianus	Galliformes	Phasianidae	Phasianus_colchicus	1	1006	4	3.002597981	Nearctic	USA
Phasianus_colchicus	2366	Galliformes	Phasianidae	Phasianus	Galliformes	Phasianidae	Phasianus_colchicus	0	3000	4	3.477121255	Nearctic	USA
Phasianus_colchicus	2367	Galliformes	Phasianidae	Phasianus	Galliformes	Phasianidae	Phasianus_colchicus	1	250000	4	5.397940009	Nearctic	USA
Phasianus_colchicus	2386	Galliformes	Phasianidae	Phasianus	Galliformes	Phasianidae	Phasianus_colchicus	1	478	4	2.679427897	Nearctic	USA
Phasianus_colchicus	2387	Galliformes	Phasianidae	Phasianus	Galliformes	Phasianidae	Phasianus_colchicus	1	35000	4	4.544068044	Nearctic	USA
Phasianus_colchicus	2389	Galliformes	Phasianidae	Phasianus	Galliformes	Phasianidae	Phasianus_colchicus	1	1000	4	3	Nearctic	USA
Pycnonotus_jocosus	2443	Passeriformes	Pycnonotidae	Pycnonotus	Passeriformes	Pycnonotidae_	Pycnonotus_jocosus	1	10	2	1	Nearctic	USA
Syrmaticus_reevesii	2522	Galliformes	Phasianidae	Syrmaticus	Galliformes	Phasianidae	Syrmaticus_reevesii	0	815	2	2.911157609	Nearctic	USA
Syrmaticus_reevesii	2523	Galliformes	Phasianidae	Syrmaticus	Galliformes	Phasianidae	Syrmaticus_reevesii	0	50	2	1.698970004	Nearctic	USA
Syrmaticus_reevesii	2524	Galliformes	Phasianidae	Syrmaticus	Galliformes	Phasianidae	Syrmaticus_reevesii	0	3377	2	3.528531061	Nearctic	USA
Syrmaticus_reevesii	2525	Galliformes	Phasianidae	Syrmaticus	Galliformes	Phasianidae	Syrmaticus_reevesii	0	678	2	2.831229694	Nearctic	USA
Syrmaticus_reevesii	2526	Galliformes	Phasianidae	Syrmaticus	Galliformes	Phasianidae	Syrmaticus_reevesii	0	233	2	2.367355921	Nearctic	USA
Syrmaticus_reevesii	2527	Galliformes	Phasianidae	Syrmaticus	Galliformes	Phasianidae	Syrmaticus_reevesii	0	768	2	2.88536122	Nearctic	USA
Syrmaticus_reevesii	2535	Galliformes	Phasianidae	Syrmaticus	Galliformes	Phasianidae	Syrmaticus_reevesii	0	219	2	2.340444115	Nearctic	USA
Syrmaticus_reevesii	2536	Galliformes	Phasianidae	Syrmaticus	Galliformes	Phasianidae	Syrmaticus_reevesii	0	20	2	1.301029996	Nearctic	USA
Tetrao_tetrix	2549	Galliformes	Phasianidae	Tetrao	Galliformes	Phasianidae	Lyrurus_tetrix	0	58	2	1.763427994	Nearctic	USA
Tetrao_urogallus	2553	Galliformes	Phasianidae	Tetrao	Galliformes	Phasianidae	Tetrao_urogallus	0	201	2	2.303196057	Nearctic	USA
Tetraogallus_himalayensis	2643	Galliformes	Phasianidae	Tetraogallus	Galliformes	Phasianidae	Tetraogallus_himalayensis	0	1960	3	3.292256071	Nearctic	USA
Phasianus_colchicus	2745	Galliformes	Phasianidae	Phasianus	Galliformes	Phasianidae	Phasianus_colchicus	1	1500000	4	6.176091259	Nearctic	USA
Phasianus_colchicus	2770	Galliformes	Phasianidae	Phasianus	Galliformes	Phasianidae	Phasianus_colchicus	1	23151	4	4.364569755	Nearctic	USA
Lullula_arborea	3186	Passeriformes	Alaudidae	Lullula	Passeriformes	Alaudidae	Lullula_arborea	0	20	2	1.301029996	Nearctic	USA
Luscinia_megarhynchos	3187	Passeriformes	Muscicapidae	Luscinia	Passeriformes	Muscicapidae	Luscinia_megarhynchos	0	21	2	1.322219295	Nearctic	USA
Alectoris_rufa	3196	Galliformes	Phasianidae	Alectoris	Galliformes	Phasianidae	Alectoris_rufa	0	84	3	1.924279286	Nearctic	USA
Alectoris_chukar	3197	Galliformes	Phasianidae	Alectoris	Galliformes	Phasianidae	Alectoris_chukar	1	423	4	2.626340367	Nearctic	USA
Alectoris_chukar	3198	Galliformes	Phasianidae	Alectoris	Galliformes	Phasianidae	Alectoris_chukar	1	444	4	2.64738297	Nearctic	USA
Alectoris_chukar	3199	Galliformes	Phasianidae	Alectoris	Galliformes	Phasianidae	Alectoris_chukar	1	440	4	2.643452676	Nearctic	USA
Alectoris_chukar	3200	Galliformes	Phasianidae	Alectoris	Galliformes	Phasianidae	Alectoris_chukar	1	440	4	2.643452676	Nearctic	USA
Alectoris_chukar	3201	Galliformes	Phasianidae	Alectoris	Galliformes	Phasianidae	Alectoris_chukar	1	440	4	2.643452676	Nearctic	USA
Alectoris_chukar	3202	Galliformes	Phasianidae	Alectoris	Galliformes	Phasianidae	Alectoris_chukar	1	7000	4	3.84509804	Nearctic	USA
Alectoris_chukar	3203	Galliformes	Phasianidae	Alectoris	Galliformes	Phasianidae	Alectoris_chukar	1	500	4	2.698970004	Nearctic	USA
Alectoris_chukar	3204	Galliformes	Phasianidae	Alectoris	Galliformes	Phasianidae	Alectoris_chukar	1	800	4	2.903089987	Nearctic	USA
Alectoris_chukar	3205	Galliformes	Phasianidae	Alectoris	Galliformes	Phasianidae	Alectoris_chukar	1	9000	4	3.954242509	Nearctic	USA
Callipepla_californica	3206	Galliformes	Odontophoridae	Callipepla	Galliformes	Odontophoridae	Callipepla_californica	0	24	4	1.380211242	Nearctic	USA
Perdix_perdix	3208	Galliformes	Phasianidae	Perdix	Galliformes	Phasianidae	Perdix_perdix	1	125	4	2.096910013	Nearctic	USA
Perdix_perdix	3209	Galliformes	Phasianidae	Perdix	Galliformes	Phasianidae	Perdix_perdix	1	200	4	2.301029996	Nearctic	USA
Perdix_perdix	3210	Galliformes	Phasianidae	Perdix	Galliformes	Phasianidae	Perdix_perdix	1	1000	4	3	Nearctic	USA
Perdix_perdix	3211	Galliformes	Phasianidae	Perdix	Galliformes	Phasianidae	Perdix_perdix	1	4794	4	3.68069803	Nearctic	USA
Perdix_perdix	3215	Galliformes	Phasianidae	Perdix	Galliformes	Phasianidae	Perdix_perdix	0	2056	4	3.31302311	Nearctic	USA
Phasianus_colchicus	3216	Galliformes	Phasianidae	Phasianus	Galliformes	Phasianidae	Phasianus_colchicus	1	88	4	1.944482672	Nearctic	USA
Nandayus_nenday	3217	Psittaciformes	Psittacidae	Nandayus	Psittaciformes	Psittacidae	Aratinga_nenday	1	3	2	0.477121255	Nearctic	USA
Syrmaticus_reevesii	3242	Galliformes	Phasianidae	Syrmaticus	Galliformes	Phasianidae	Syrmaticus_reevesii	0	20	2	1.301029996	Nearctic	USA
Sturnus_vulgaris	2515	Passeriformes	Sturnidae	Sturnus	Passeriformes	Sturnidae	Sturnus_vulgaris	0	5	4	0.698970004	Neotropical	Venezuela
